# Supplementary material for: The Role of Body Fat and Fat Distribution in Hypertension Risk in Urban Black South African Women
Source: PLoS One. 2016 May 12;11(5):e0154894. doi: 10.1371/journal.pone.0154894 (PMC4865112; doi:10.1371/journal.pone.0154894)
Supplement: S1 Dataset — Labels used in dataset, 03, baseline; swt, follow-up; ac, absolute change, rc, relative change; bmi, body mass index; wc, waist circumference; whr, waist-to-hip ratio; wheightr, waist-to-height ratio; msbp, mean systolic blood pressure; mdbp, mean diastolic blood pressure; pp, pulse pressure; map, mean arterial pressure; pc, percentage; hypertensive_03_bp; participants with high blood pressure at baseline; hypertensive_swt_bpmeduse; participants with high blood pressure and/or using medication to treat hypertension at follow-up; fhhypertension, family history of hypertension. (XLSX) [file pone.0154894.s001.xlsx]

## Sheet: Sheet1
ID	age_03	age_swt	ac_age	rc_age	height_03	height_swt	ac_height	rc_height	weight_03	weight_swt	ac_weight	rc_weight	bmi_03	bmi_swt	ac_bmi	rc_bmi	wc_03	wc_swt	ac_wc	rc_wc	hc_03	hc_swt	ac_hc	rc_hc	whr_03	whr_swt	ac_whr	wheightr_03	wheightr_swt	ac_wheightr	rc_wheightr	rc_whr	msbp_03	msbp_swt	ac_msbp	rc_msbp	mdbp_03	mdbp_swt	ac_mdbp	rc_mdbp	pp_03	pp_swt	ac_pp	rc_pp	map_03	map_swt	ac_map	rc_map
CG001	34	42	8	23.5294	1.67	1.667	-0.0029999	-0.179635	72.3	86	13.7	18.9488	25.9242	30.9476	5.02342	19.3773	86	92	6	6.97674	111	121	10	9.00901	0.77	0.760331	-0.0096694	51.497	55.189	3.69196	7.16926	-1.25577	120	168	48	40	75.5	108.33	32.83	43.4834	44.5	59.67	15.17	34.0899	170.333	240.22	69.8867	41.0294
CG002	42	49	7	16.6667	1.59	1.585	-0.005	-0.314465	82	93.8	11.8	14.3902	32.4354	37.3374	4.90199	15.1131	89	111	22	24.7191	114	122	8	7.01754	0.78	0.909836	0.129836	55.9748	70.0315	14.0567	25.1125	16.6456	112.5	135.67	23.17	20.5955	72.5	90.33	17.83	24.5931	40	45.34	5.34	13.35	160.833	195.89	35.0567	21.7969
CG003	42	50	8	19.0476	1.575	1.574	-0.006	-0.37975	86.4	89.4	3	3.47222	34.8299	36.0851	1.25518	3.60375	89.2	91.5	2.3	2.57848	125.8	124.5	-1.3	-1.03339	0.71	0.73494	0.0249398	56.6349	58.1322	1.49723	2.64365	3.51265	86.5	120	33.5	38.7283	59	86	27	45.7627	27.5	34	6.5	23.6364	125.833	177.333	51.5	40.9271
CG004	39	46	7	17.9487	1.678	1.69	0.0100001	0.595245	69.2	75.8	6.60001	9.53758	24.5766	26.5397	1.96306	7.98753	84	93.5	9.5	11.3095	105	108	3	2.85714	0.8	0.865741	0.0657407	50.0596	55.3254	5.26585	10.5191	8.21759	109	124	15	13.7615	66	75	9	13.6364	43	49	6	13.9535	153	174	21	13.7255
CG005	48	55	7	14.5833	1.546	1.54	-0.01	-0.645161	103.9	103.2	-0.700005	-0.673729	43.4707	43.5149	0.0442314	0.10175	114	120	6	5.26316	136	143	7	5.14706	0.84	0.839161	-0.0008391	73.7387	77.9221	4.1834	5.67328	-0.0998945	117.5	125	7.5	6.38298	85	93.67	8.67	10.2	32.5	31.33	-1.17	-3.59999	174.167	187.447	13.28	7.62488
CG006	33	42	9	27.2727	1.577	1.563	-0.0170001	-1.07595	91.4	87.4	-4	-4.37637	36.7522	35.7761	-0.976013	-2.65566	101	112	11	10.8911	124	122	-2	-1.6129	0.81	0.918033	0.108033	64.0456	71.6571	7.61142	11.8844	13.3374	88	112.33	24.33	27.6477	63	79.33	16.33	25.9206	25	33	8	32	130	165.217	35.2167	27.0897
CG007	42	49	7	16.6667	1.536	1.53	-0.01	-0.64935	82.9	87.4	4.5	5.42823	35.1376	37.3361	2.19847	6.25675	94	114	20	21.2766	122	122	0	0	0.77	0.934426	0.164426	61.1979	74.5098	13.3119	21.7522	21.3541	105.5	151	45.5	43.128	71.5	98.33	26.83	37.5245	34	52.67	18.67	54.9118	153.167	216.553	63.3867	41.3841
CG008	43	50	7	16.2791	1.65	1.637	-0.013	-0.787879	83	76.6	-6.4	-7.71084	30.4867	28.5846	-1.90213	-6.23922	86	89.5	3.5	4.06977	117	110	-7	-5.98291	0.74	0.813636	0.0736364	52.1212	54.6732	2.55197	4.89622	9.95086	121.5	172.33	50.83	41.8354	78.5	108	29.5	37.5796	43	64.33	21.33	49.6047	173.833	244.33	70.4967	40.5542
CG009	36	43	7	19.4444	1.579	1.576	-0.0040001	-0.253169	96.2	109.6	13.4	13.9293	38.5843	44.1264	5.54205	14.3635	98	112	14	14.2857	129	139.5	10.5	8.13954	0.76	0.802867	0.0428674	62.0646	71.066	9.0014	14.5033	5.64045	120	135.33	15.33	12.775	78	94.33	16.33	20.9359	42	41	-1	-2.38095	172	198.217	26.2167	15.2423
CG010	33	43	10	30.303	1.496	1.502	0.002	0.133332	52.3	52.8	0.5	0.956023	23.3689	23.4042	0.035305	0.151077	70	81.5	11.5	16.4286	93	97	4	4.30107	0.75	0.840206	0.0902062	46.7914	54.261	7.46954	15.9635	12.0275	85.5	131	45.5	53.2164	52.5	81.33	28.83	54.9143	33	49.67	16.67	50.5151	120.5	185.22	64.72	53.7096
CG011	35	44	9	25.7143	1.571	1.567	-0.003	-0.191084	55.3	74.2	18.9	34.1772	22.4064	30.218	7.81158	34.8631	73	92	19	26.0274	104	119	15	14.4231	0.7	0.773109	0.0731093	46.4672	58.7109	12.2437	26.3491	10.4442	94	109	15	15.9574	57	70.67	13.67	23.9825	37	38.33	1.33	3.5946	132	156.113	24.1133	18.2677
CG012	34	42	8	23.5294	1.526	1.543	0.013	0.849674	71.4	84.4	13	18.2073	30.6612	35.4495	4.78834	15.6169	87.5	106	18.5	21.1429	107.5	112	4.5	4.18605	0.81	0.946429	0.136429	57.3394	68.6973	11.3579	19.8082	16.843	88	115	27	30.6818	66.5	78	11.5	17.2932	21.5	37	15.5	72.093	132.333	167	34.6667	26.1965
CG013	44	52	8	18.1818	1.593	1.594	0.0039999	0.251569	78.2	76.8	-1.39999	-1.79027	30.8159	30.2263	-0.589647	-1.91345	92	93	1	1.08696	113	115	2	1.76991	0.81	0.808696	-0.0013043	57.7527	58.3438	0.591122	1.02354	-0.161028	131	149.67	18.67	14.2519	85.5	99.33	13.83	16.1754	45.5	50.34	4.84	10.6373	188	215.89	27.89	14.8351
CG014	37	44	7	18.9189	1.609	1.611	0.0009999	0.0621073	79.6	82.4	2.8	3.51759	30.7469	31.7494	1.00257	3.26072	90	98	8	8.88889	107	107	0	0	0.84	0.915888	0.0758879	55.9354	60.8318	4.89642	8.75371	9.03427	100	133.67	33.67	33.67	64.5	82.67	18.17	28.1705	35.5	51	15.5	43.662	143	188.783	45.7833	32.0163
CG015	41	51	10	24.3902	1.611	1.609	-0.001	-0.0621147	102.6	106	3.4	3.31384	39.5327	40.9443	1.41165	3.57084	94	112	18	19.1489	120.5	125.5	5	4.14938	0.78	0.89243	0.11243	58.3488	69.6085	11.2596	19.297	14.4141	108	147.67	39.67	36.7315	78.5	96.67	18.17	23.1465	29.5	51	21.5	72.8814	160.333	212.117	51.7833	32.2973
CG016	36	46	10	27.7778	1.487	1.488	-0.002	-0.134226	79.6	78.2	-1.4	-1.7588	35.9991	35.3184	-0.680672	-1.8908	93	104	11	11.828	117	116.5	-0.5	-0.42735	0.79	0.892704	0.102704	62.542	69.8925	7.35044	11.7528	13.0005	110	164	54	49.0909	74.5	105.33	30.83	41.3826	35.5	58.67	23.17	65.2676	159.667	234.22	74.5533	46.6931
CG017	36	45	9	25	1.562	1.541	-0.0189999	-1.21795	69.8	80.2	10.4	14.8997	28.6084	33.773	5.16457	18.0526	74	93	19	25.6757	116.5	117	0.5	0.429185	0.64	0.794872	0.154872	47.3752	60.3504	12.9753	27.3883	24.1987	124	139	15	12.0968	86	99	13	15.1163	38	40	2	5.26316	181.333	205	23.6667	13.0515
CG018	34	42	8	23.5294	1.47	1.478	0.008	0.544219	72.8	69.2	-3.60001	-4.94506	33.6897	31.678	-2.01171	-5.97129	91	90.2	-0.800003	-0.879124	107	99.9	-7.1	-6.63551	0.85	0.902903	0.0529028	61.9048	61.0284	-0.87635	-1.41564	6.22386	102.5	120.33	17.83	17.3951	69	82.33	13.33	19.3188	33.5	38	4.5	13.4328	148.5	175.217	26.7167	17.991
CG019	52	60	8	15.3846	1.544	1.527	-0.013	-0.844157	59.9	65.2	5.3	8.84807	25.1265	27.9621	2.83557	11.2852	75	77.5	2.5	3.33333	109	113	4	3.66973	0.69	0.685841	-0.0041593	48.5751	50.7531	2.17798	4.48374	-0.602793	118.5	157.67	39.17	33.0549	68.5	88.67	20.17	29.4453	50	69	19	38	164.167	216.783	52.6166	32.0508
CG020	46	55	9	19.5652	1.598	1.615	0.015	0.937499	125.2	135.2	10	7.98722	49.0287	51.836	2.80728	5.72578	119	135	16	13.4454	136	144	8	5.88235	0.88	0.9375	0.0575	74.4681	83.5913	9.12325	12.2512	6.53409	116	219.33	103.33	89.0776	79.5	103	23.5	29.5598	36.5	116.33	79.83	218.712	169	287.997	118.997	70.4122
CG021	35	43	8	22.8571	1.72	1.71	-0.01	-0.581395	72.6	80.4	7.8	10.7438	24.5403	27.4956	2.95535	12.0428	81	91.5	10.5	12.963	106	112	6	5.66038	0.76	0.816964	0.0569643	47.093	53.5088	6.41575	13.6236	7.4953	134	138.67	4.67	3.48507	86	93	7	8.13954	48	45.67	-2.33	-4.85417	191.333	200.67	9.33667	4.87979
CG022	47	56	9	19.1489	1.686	1.667	-0.023	-1.36095	69.4	79.6	10.2	14.6974	24.4143	28.6445	4.23023	17.3269	78	100	22	28.2051	108	112	4	3.7037	0.72	0.892857	0.172857	46.2633	59.988	13.7247	29.6664	24.0079	112	144	32	28.5714	60.5	81	20.5	33.8843	51.5	63	11.5	22.3301	152.333	198	45.6667	29.9781
CG023	33	41	8	24.2424	1.556	1.539	-0.0209999	-1.34615	86.3	102.4	16.1	18.6559	35.6444	43.2337	7.58931	21.2917	86	112	26	30.2326	138	143	5	3.62319	0.62	0.783217	0.163217	55.2699	72.7745	17.5046	31.6711	26.3253	104.5	117.67	13.17	12.6029	83	87.67	4.67	5.6265	21.5	30	8.5	39.5349	159.833	176.117	16.2833	10.1877
CG024	38	47	9	23.6842	1.597	1.599	-0.001	-0.0625029	78.2	90.8	12.6	16.1125	30.6618	35.5131	4.85138	15.8223	85	109	24	28.2353	180	115	-65	-36.1111	0.47	0.947826	0.477826	53.2248	68.1676	14.9428	28.0749	101.665	99.5	118.33	18.83	18.9246	70	83	13	18.5714	29.5	35.33	5.83	19.7627	146.167	173.663	27.4967	18.8118
CG025	32	41	9	28.125	1.553	1.55	0	0	39	41.5	2.5	6.41026	16.1704	17.2737	1.10324	6.82257	65	75	10	15.3846	78	80.5	2.5	3.20513	0.83	0.931677	0.101677	41.8545	48.3871	6.53262	15.6079	12.2502	92	128	36	39.1304	63	80	17	26.9841	29	48	19	65.5172	134	181.333	47.3333	35.3234
CG026	45	53	8	17.7778	1.583	1.563	-0.0170001	-1.07595	93.6	101.4	7.8	8.33334	37.352	41.5069	4.15486	11.1235	92	95	3	3.26087	129	132	3	2.32558	0.71	0.719697	0.009697	58.1175	60.7805	2.66305	4.58218	1.36578	125.5	130	4.5	3.58566	80	84.67	4.67	5.8375	45.5	45.33	-0.169998	-0.373622	178.833	186.447	7.61334	4.25723
CG027	32	40	8	25	1.631	1.644	0.0140001	0.858899	97.1	115.2	18.1	18.6406	36.5016	42.6235	6.12192	16.7717	102	127	25	24.5098	124	134	10	8.06452	0.82	0.947761	0.127761	62.5383	77.2506	14.7123	23.5252	15.5806	104	112.33	8.33	8.00962	64	87.33	23.33	36.4531	40	25	-15	-37.5	146.667	170.55	23.8833	16.2841
CG028	41	49	8	19.5122	1.577	1.58	0	0	79.8	86	6.2	7.76942	32.0878	34.4496	2.36184	7.36055	86	91	5	5.81395	119	118	-1	-0.840336	0.72	0.771186	0.0511864	54.5339	57.5949	3.06101	5.61304	7.10922	127	139	12	9.44882	89.5	93.33	3.83	4.27933	37.5	45.67	8.17	21.7867	186.667	201.22	14.5533	7.79643
CG029	49	57	8	16.3265	1.566	1.558	-0.0120001	-0.764336	62.4	81.6	19.2	30.7692	25.4449	33.6167	8.17179	32.1156	74	102.5	28.5	38.5135	101	122	21	20.7921	0.73	0.840164	0.110164	47.2542	65.7895	18.5353	39.2248	15.0909	93	110.33	17.33	18.6344	70	82.67	12.67	18.1	23	27.66	4.66	20.2609	139.667	165.443	25.7767	18.4558
CG030	38	47	9	23.6842	1.655	1.648	-0.012	-0.722889	58.8	61.6	2.8	4.7619	21.4675	22.6812	1.21372	5.65376	67	75	8	11.9403	103	107	4	3.88349	0.65	0.700935	0.0509346	40.4834	45.5097	5.02632	12.4158	7.83609	108	129.67	21.67	20.0648	68.5	78.67	10.17	14.8467	39.5	51	11.5	29.1139	153.667	182.117	28.45	18.5141
CG031	38	46	8	21.0526	1.552	1.552	0.0020001	0.129038	73.2	52.6	-20.6	-28.1421	30.3898	21.8375	-8.55232	-28.1421	86.7	65	-21.7	-25.0288	115.7	101	-14.7	-12.7053	0.75	0.643564	-0.106436	55.8634	41.8814	-13.982	-25.0288	-14.1914	117	148.67	31.67	27.0684	79.5	90.67	11.17	14.0503	37.5	58	20.5	54.6667	170	209.117	39.1167	23.0098
CG032	33	42	9	27.2727	1.587	1.582	-0.008	-0.503146	73.5	79	5.5	7.48299	29.1832	31.5656	2.38237	8.16347	91	95	4	4.3956	114	108	-6	-5.26316	0.8	0.87963	0.0796296	57.3409	60.0506	2.70967	4.72555	9.9537	84	105.67	21.67	25.7976	56	72.33	16.33	29.1607	28	33.34	5.34	19.0714	121.333	153.89	32.5567	26.8324
CG033	31	40	9	29.0323	1.658	1.642	-0.018	-1.08434	64.7	65.2	0.5	0.772798	23.5361	24.1825	0.646366	2.74627	72.5	80	7.5	10.3448	160	101	-59.5	-37.0716	0.45	0.792079	0.342079	43.7274	48.7211	4.99369	11.42	76.0176	103.5	98.67	-4.83	-4.66667	59.5	65.33	5.83	9.79832	44	33.34	-10.66	-24.2273	143.167	142.223	-0.943344	-0.658913
CG034	48	56	8	16.6667	1.587	1.582	-0.008	-0.503146	67.5	64.4	-3.1	-4.59259	26.8009	25.732	-1.06897	-3.98856	83.2	97.5	14.3	17.1875	102.5	102	-0.5	-0.487805	0.81	0.955882	0.145882	52.426	61.6309	9.20489	17.5579	18.0102	109.5	142	32.5	29.6804	67	90	23	34.3284	42.5	52	9.5	22.3529	154.167	202	47.8333	31.027
CG035	50	57	7	14	1.556	1.555	-0.005	-0.320512	52.2	64.2	12	22.9885	21.5601	26.5506	4.99047	23.1467	71	82	11	15.493	92	109	17	18.4783	0.77	0.752294	-0.0177064	45.6298	52.7331	7.1033	15.5672	-2.29953	134.5	133.67	-0.830002	-0.617102	86	88.33	2.33	2.70931	48.5	45.34	-3.16	-6.51547	191.833	192.557	0.723343	0.377068
CG036	40	49	9	22.5	1.48	1.478	-0.002	-0.135133	65.1	63.44	-1.66	-2.54992	29.7206	29.0412	-0.679417	-2.28601	87	87	0	0	104	101	-3	-2.88462	0.84	0.861386	0.0213861	58.7838	58.8633	0.0795441	0.135316	2.54597	130.5	141.67	11.17	8.55939	76.5	77.33	0.830002	1.08497	54	64.34	10.34	19.1481	181.5	193.223	11.7233	6.45913
CG037	34	41	7	20.5882	1.58	1.589	0.0089999	0.569617	87.6	87.6	0	0	35.0905	34.6942	-0.39637	-1.12956	96.5	108	11.5	11.9171	115.5	121	5.5	4.7619	0.84	0.892562	0.052562	61.0759	67.9673	6.89133	11.2832	6.25738	117	145.67	28.67	24.5043	73.5	99	25.5	34.6939	43.5	46.67	3.17	7.28735	166	211.67	45.67	27.512
CG038	44	51	7	15.9091	1.638	1.629	-0.011	-0.670734	102.6	112.6	10	9.74659	38.2401	42.4323	4.19212	10.9626	96	103	7	7.29167	132	133	1	0.757576	0.73	0.774436	0.0444361	58.6081	63.229	4.62092	7.88444	6.08714	104	118	14	13.4615	69	69.67	0.669998	0.971012	35	48.33	13.33	38.0857	150	164.447	14.4467	9.63111
CG039	36	43	7	19.4444	1.564	1.534	-0.0259999	-1.66666	103.4	112	8.6	8.31721	42.2714	47.5956	5.32421	12.5953	95	102.5	7.5	7.89474	138	140.6	2.60001	1.88406	0.69	0.729018	0.0390185	60.7417	66.8188	6.07708	10.0048	5.65485	117.5	131	13.5	11.4894	77	88.33	11.33	14.7143	40.5	42.67	2.17	5.35802	168.833	189.887	21.0533	12.4699
CG040	37	45	8	21.6216	1.531	1.529	-0.0009999	-0.0653547	57.1	46.7	-10.4	-18.2137	24.3605	19.9757	-4.38478	-17.9996	83.5	79	-4.5	-5.38922	96.5	84.5	-12	-12.4352	0.87	0.934911	0.0649112	54.5395	51.6678	-2.87176	-5.26547	7.46106	99.5	116	16.5	16.5829	64.5	70.33	5.83	9.03876	35	45.67	10.67	30.4857	142.5	162.887	20.3867	14.3064
CG041	36	44	8	22.2222	1.604	1.604	0.0039999	0.249997	92.4	98.2	5.8	6.27705	35.914	38.1683	2.25434	6.27706	92	107	15	16.3043	132.4	137	4.60001	3.47432	0.69	0.781022	0.0910219	57.3566	66.7082	9.35162	16.3043	13.1916	121.5	130.33	8.83	7.26749	70	91	21	30	51.5	39.33	-12.17	-23.6311	168.167	190.997	22.83	13.5758
CG042	34	41	7	20.5882	1.533	1.536	0.006	0.39216	51	59.8	8.8	17.2549	21.7013	25.3465	3.64524	16.7973	79	88.5	9.5	12.0253	98	104	6	6.12245	0.81	0.850962	0.0409616	51.5329	57.6172	6.08424	11.8065	5.05698	103	111.67	8.67	8.41747	67.5	80	12.5	18.5185	35.5	31.67	-3.83	-10.7887	148	165.003	17.0033	11.4887
CG043	41	48	7	17.0732	1.576	1.566	-0.0140001	-0.88608	69.4	92.4	23	33.1412	27.9413	37.678	9.73672	34.847	78	100	22	28.2051	109	129	20	18.3486	0.72	0.775194	0.0551938	49.4924	63.857	14.3646	29.0238	7.6658	108	118.33	10.33	9.56482	70	78.33	8.33	11.9	38	40	2	5.26316	154.667	170.55	15.8833	10.2694
CG044	40	48	8	20	1.619	1.613	-0.007	-0.432097	60.2	68	7.8	12.9568	22.9669	26.1361	3.16914	13.7987	71	81	10	14.0845	96.5	105	8.5	8.80829	0.74	0.771429	0.0314286	43.8542	50.217	6.36275	14.5089	4.24711	103.5	116.67	13.17	12.7246	64.5	74	9.5	14.7287	39	42.67	3.67	9.41025	146.5	166.003	19.5033	13.3128
CG045	42	50	8	19.0476	1.592	1.593	0.003	0.188681	54	53.8	-0.200001	-0.370372	21.3063	21.2007	-0.105556	-0.495424	66	69	3	4.54545	96.5	92	-4.5	-4.66321	0.68	0.75	0.07	41.4573	43.3145	1.85721	4.47982	10.2941	101	99.33	-1.67	-1.65346	65	64.67	-0.330002	-0.507695	36	34.66	-1.34	-3.72221	144.333	142.443	-1.89	-1.30947
CG046	36	43	7	19.4444	1.656	1.645	-0.015	-0.903614	69.2	80.2	11	15.8959	25.234	29.6376	4.40361	17.4511	78	96	18	23.0769	102	107.5	5.5	5.39216	0.76	0.893023	0.133023	47.1014	58.3587	11.2572	23.8999	17.5031	132	143	11	8.33333	79.5	92.67	13.17	16.566	52.5	50.33	-2.17	-4.13333	185	204.78	19.78	10.6919
CG047	40	48	8	20	1.49	1.484	-0.006	-0.402687	85.2	96.6	11.4	13.3803	38.3766	43.8641	5.48747	14.299	92	100	8	8.69565	133	136	3	2.25564	0.69	0.735294	0.0452941	61.745	67.3854	5.64048	9.13513	6.56436	102.5	126.67	24.17	23.5805	68	89.33	21.33	31.3677	34.5	37.34	2.84	8.23187	147.833	186.223	38.39	25.9684
CG048	46	57	11	23.913	1.48	1.469	-0.011	-0.743246	65.9	72.8	6.9	10.4704	30.0858	33.7356	3.64972	12.131	84	97	13	15.4762	110	115	5	4.54545	0.76	0.843478	0.0834783	56.7568	66.0313	9.27455	16.3409	10.984	137	167.33	30.33	22.1387	90	109	19	21.1111	47	58.33	11.33	24.1064	197	239.997	42.9967	21.8257
CG049	42	53	11	26.1905	1.487	1.48	-0.01	-0.67114	81.4	92.6	11.2	13.7592	36.8131	42.2754	5.46228	14.8379	93	109.5	16.5	17.7419	116	129	13	11.2069	0.8	0.848837	0.0488372	62.542	73.9865	11.4445	18.2988	6.10465	112.5	137.33	24.83	22.0711	66	80.33	14.33	21.7121	46.5	57	10.5	22.5806	156.5	190.883	34.3833	21.9702
CG050	48	55	7	14.5833	1.643	1.622	-0.018	-1.09756	73.7	70.4	-3.3	-4.47761	27.3019	26.7591	-0.542799	-1.98814	92	95	3	3.26087	100	107	7	7	0.92	0.88785	-0.0321496	55.9951	58.5697	2.57454	4.59778	-3.49452	127	122	-5	-3.93701	82	81.67	-0.330002	-0.402441	45	40.33	-4.67	-10.3778	181.667	176.447	-5.22	-2.87339
CG051	40	50	10	25	1.612	1.608	-0.002	-0.124222	111.8	121.4	9.6	8.58676	43.0241	46.9512	3.92709	9.12766	144	118	-26	-18.0556	111	150	39	35.1351	1.3	0.786667	-0.513333	89.33	73.3831	-15.9469	-17.8517	-39.4872	112.5	138	25.5	22.6667	82	103	21	25.6098	30.5	35	4.5	14.7541	167.167	206.667	39.5	23.6291
CG052	35	42	7	20	1.509	1.506	-0.0039999	-0.264897	73.3	117.4	44.1	60.1637	32.1903	51.7628	19.5725	60.8024	78	119	41	52.5641	122	146	24	19.6721	0.64	0.815068	0.175068	51.6899	79.0173	27.3274	52.868	27.3544	95	135	40	42.1053	70	80	10	14.2857	25	55	30	120	141.667	188.333	46.6667	32.9412
CG053	34	41	7	20.5882	1.555	1.547	-0.0129999	-0.833326	62.3	63.2	0.900002	1.44463	25.7648	26.4081	0.643227	2.49653	75	79	4	5.33333	108	111	3	2.77778	0.69	0.711712	0.0217117	48.2315	51.0666	2.83506	5.87803	3.14662	98	113	15	15.3061	69	75	6	8.69565	29	38	9	31.0345	144	163	19	13.1944
CG054	40	47	7	17.5	1.627	1.611	-0.0190001	-1.16565	59	61.4	2.4	4.0678	22.2883	23.658	1.36966	6.14521	75	80	5	6.66667	97.6	96	-1.6	-1.63934	0.77	0.833333	0.0633333	46.0971	49.6586	3.56149	7.72606	8.22511	97	129.67	32.67	33.6804	61	74.33	13.33	21.8525	36	55.34	19.34	53.7222	137.667	179.223	41.5567	30.1864
CG055	38	48	10	26.3158	1.598	1.582	-0.018	-1.125	74.9	82	7.1	9.4793	29.3311	32.7643	3.43321	11.705	92	102.5	10.5	11.413	111	114	3	2.7027	0.83	0.899123	0.0691229	57.572	64.7914	7.21944	12.5398	8.32805	96.5	111.67	15.17	15.7202	62	73.67	11.67	18.8226	34.5	38	3.5	10.1449	137.833	160.783	22.95	16.6505
CG056	34	43	9	26.4706	1.545	1.534	-0.0159999	-1.03225	65	82.6	17.6	27.0769	27.2306	35.1018	7.87124	28.9059	77	100	23	29.8701	118	121	3	2.54237	0.65	0.826446	0.176446	49.8382	65.189	15.3509	30.8014	27.1456	105	140.67	35.67	33.9714	68.5	95.67	27.17	39.6642	36.5	45	8.5	23.2877	150.667	204.45	53.7833	35.6969
CG057	40	50	10	25	1.604	1.598	-0.002	-0.124998	55.6	56.8	1.2	2.15828	21.6106	22.2431	0.632509	2.92685	70	74.6	4.6	6.57143	98.5	102	3.5	3.5533	0.71	0.731373	0.0213726	43.6409	46.6833	3.04245	6.97157	3.01022	107.5	131.67	24.17	22.4837	71.5	84.33	12.83	17.9441	36	47.34	11.34	31.5	155.167	187.89	32.7233	21.0892
CG058	48	55	7	14.5833	1.616	1.605	-0.015	-0.925925	88.2	100.6	12.4	14.059	33.7743	39.0524	5.27816	15.6278	89.2	105	15.8	17.713	117.1	121	3.9	3.33049	0.76	0.867769	0.107769	55.198	65.4206	10.2226	18.5198	14.1801	117.5	124.67	7.17	6.10213	58	78.67	20.67	35.6379	59.5	46	-13.5	-22.6891	156.167	177.117	20.95	13.4152
CG059	47	53	6	12.766	1.597	1.588	-0.012	-0.749998	79.2	88	8.8	11.1111	31.0538	34.8965	3.84264	12.3741	96	105	9	9.375	114	119	5	4.38596	0.84	0.882353	0.042353	60.1127	66.1209	6.00819	9.99487	5.04202	106.5	128.67	22.17	20.8169	76.5	89.67	13.17	17.2157	30	39	9	30	157.5	188.45	30.95	19.6508
CG060	45	53	8	17.7778	1.554	1.543	-0.007	-0.451611	70.3	70.4	0.0999985	0.142245	29.1107	29.5693	0.45854	1.57516	87	92	5	5.74713	108	108	0	0	0.81	0.851852	0.0418519	55.9845	59.6241	3.63956	6.501	5.1669	121.5	155.67	34.17	28.1235	74	95.67	21.67	29.2838	47.5	60	12.5	26.3158	170.833	219.45	48.6167	28.4585
CG061	35	43	8	22.8571	1.55	1.554	0.0040001	0.258069	82.8	83.8	1	1.20773	34.4641	34.701	0.236897	0.687372	87.5	92.5	5	5.71429	119.5	125	5.5	4.60251	0.73	0.74	0.01	56.4516	59.5238	3.07219	5.44217	1.36986	100	137	37	37	59.5	96	36.5	61.3445	40.5	41	0.5	1.23457	139.667	201	61.3333	43.9141
CG062	35	43	8	22.8571	1.645	1.649	-0.0009999	-0.0606017	95.4	114	18.6	19.4968	35.2547	41.9241	6.66941	18.9178	101	116	15	14.8515	127	138	11	8.66142	0.8	0.84058	0.0405797	61.3982	70.3457	8.94749	14.5729	5.07246	120	141.67	21.67	18.0583	84.5	98.33	13.83	16.3669	35.5	43.34	7.84	22.0845	176.333	207.223	30.89	17.518
CG063	36	44	8	22.2222	1.543	1.531	-0.0089999	-0.584412	83.4	98.4	15	17.9856	35.0295	41.9802	6.9507	19.8424	84.5	112.5	28	33.1361	118.5	130.5	12	10.1266	0.71	0.862069	0.152069	54.7634	73.4814	18.7179	34.1796	21.4182	120.5	144	23.5	19.5021	88.5	96.33	7.83	8.84746	32	47.67	15.67	48.9687	179.5	208.22	28.72	16
CG064	35	42	7	20	1.626	1.621	-0.0089999	-0.552144	77.6	72.2	-5.4	-6.95876	29.3509	27.4771	-1.87373	-6.38391	90	92	2	2.22222	108	107.5	-0.5	-0.462963	0.83	0.855814	0.025814	55.3505	56.7551	1.40454	2.53753	3.11012	110	124.33	14.33	13.0273	74.5	87.67	13.17	17.6778	35.5	36.66	1.16	3.26762	159.667	182.777	23.11	14.4739
CG065	51	59	8	15.6863	1.462	1.463	0.003	0.205481	77.1	74	-3.1	-4.02075	36.0711	34.5735	-1.49764	-4.15192	93	97.5	4.5	4.83871	112	112.5	0.5	0.446429	0.83	0.866667	0.0366667	63.6115	66.6439	3.03239	4.76705	4.41767	129	142	13	10.0775	87.5	97	9.5	10.8571	41.5	45	3.5	8.43374	187.333	206.667	19.3333	10.3203
CG066	41	49	8	19.5122	1.585	1.573	-0.0170001	-1.06919	91.2	98.2	7	7.67544	36.3025	39.6875	3.38505	9.32456	97	110	13	13.4021	131	131.5	0.5	0.381679	0.74	0.836502	0.0965019	61.1987	69.9301	8.73133	14.2672	13.0408	102.5	122.67	20.17	19.678	68.5	80.67	12.17	17.7664	34	42	8	23.5294	148.167	176.45	28.2833	19.0889
CG067	48	57	9	18.75	1.601	1.593	-0.007	-0.437498	90.7	114.4	23.7	26.1301	35.3854	45.0811	9.69565	27.4001	98	117	19	19.3878	125	139	14	11.2	0.78	0.841727	0.0617266	61.2118	73.4463	12.2346	19.9873	7.91367	130.5	159.67	29.17	22.3525	88	117	29	32.9545	42.5	42.67	0.169998	0.399996	189.167	237.67	48.5033	25.6405
CG068	42	52	10	23.8095	1.591	1.583	-0.0070001	-0.440257	63	79.8	16.8	26.6667	24.8886	31.845	6.9564	27.9502	71	90	19	26.7606	105	120	15	14.2857	0.68	0.75	0.07	44.626	56.8541	12.228	27.4012	10.2941	94	136	42	44.6808	66	88.33	22.33	33.8333	28	47.67	19.67	70.25	138	194.887	56.8867	41.2222
CG069	40	48	8	20	1.635	1.615	-0.025	-1.52439	97.5	100	2.5	2.5641	36.4728	38.3402	1.86745	5.12012	103	121.5	18.5	17.9612	122	127	5	4.09836	0.84	0.956693	0.116693	62.9969	75.2322	12.2353	19.422	13.892	101	123.33	22.33	22.1089	75.5	88	12.5	16.5563	25.5	35.33	9.83	38.549	151.333	181.997	30.6634	20.2621
CG070	43	54	11	25.5814	1.568	1.582	0.012	0.764329	95.8	100	4.2	4.38413	38.9649	39.9565	0.991573	2.54479	103.8	118	14.2	13.6801	117.5	129	11.5	9.78723	0.88	0.914729	0.0347287	66.199	74.5891	8.39014	12.6741	3.94644	118.5	134.67	16.17	13.6456	79	88.67	9.67	12.2405	39.5	46	6.5	16.4557	171.167	193.783	22.6166	13.2132
CG071	35	42	7	20	1.538	1.538	-0.002	-0.129868	79.7	99.8	20.1	25.2196	33.6935	42.1908	8.49735	25.2196	98.5	115	16.5	16.7513	112.5	126	13.5	12	0.88	0.912698	0.0326984	64.0442	74.7724	10.7282	16.7513	3.71573	101	141.67	40.67	40.2673	67.5	84.67	17.17	25.437	33.5	57	23.5	70.1492	146	198.117	52.1167	35.6964
CG072	33	42	9	27.2727	1.631	1.623	-0.007	-0.429446	107.4	107.2	-0.200005	-0.186224	40.3735	40.6966	0.323067	0.800195	96.5	112.5	16	16.5803	130	138	8	6.15385	0.74	0.815217	0.0752174	59.1662	69.3161	10.1499	17.1549	10.1645	124.5	161.33	36.83	29.5823	70	103.67	33.67	48.1	54.5	57.66	3.16	5.79817	171.167	230.443	59.2767	34.631
CG073	39	47	8	20.5128	1.559	1.554	-0.0059999	-0.38461	89.1	96.8	7.7	8.64198	36.6594	40.0842	3.4248	9.34222	94	90.1	-3.9	-4.14894	133	135.1	2.10001	1.57895	0.71	0.666913	-0.0430866	60.2951	57.9794	-2.31566	-3.84054	-6.06854	89	108	19	21.3483	62.5	82.67	20.17	32.272	26.5	25.33	-1.17	-4.41509	130.667	163.113	32.4467	24.8316
CG074	33	44	11	33.3333	1.59	1.589	-0.001	-0.062896	83.2	91.4	8.20001	9.85577	32.9101	36.1992	3.28907	9.9941	96	105	9	9.375	118	125.5	7.5	6.35593	0.81	0.836653	0.0266534	60.3774	66.0793	5.70193	9.44383	3.29054	114	171.33	57.33	50.2895	67.5	114.33	46.83	69.3778	46.5	57	10.5	22.5806	159	247.55	88.55	55.6918
CG075	32	43	11	34.375	1.498	1.512	0.012	0.799998	57.8	61	3.2	5.53633	25.7575	26.6825	0.924957	3.59102	79.6	84.2	4.6	5.77889	99.6	100.6	1	1.00402	0.8	0.836978	0.0369781	53.1375	55.6878	2.55031	4.79946	4.62227	96.5	133.33	36.83	38.1658	68	101.33	33.33	49.0147	28.5	32	3.5	12.2807	141.833	200.883	59.05	41.6334
CG076	36	44	8	22.2222	1.607	1.598	-0.012	-0.745339	59.6	56.2	-3.4	-5.70469	23.0789	22.0081	-1.07076	-4.63956	74	74	0	0	102	97.5	-4.5	-4.41176	0.73	0.758974	0.0289744	46.0485	46.3079	0.259346	0.563201	3.96909	111.5	133.33	21.83	19.5785	72.5	92	19.5	26.8966	39	41.33	2.33	5.97436	159.833	194.663	34.83	21.7915
CG077	37	44	7	18.9189	1.577	1.579	-0.001	-0.0632941	63	69.6	6.6	10.4762	25.3325	27.9155	2.58303	10.1965	73.5	77	3.5	4.7619	101	105	4	3.9604	0.73	0.733333	0.0033333	46.6075	48.765	2.15756	4.62921	0.45662	103.5	110.33	6.83	6.59904	63	60	-3	-4.7619	40.5	50.33	9.83	24.2716	145.5	150.33	4.83	3.31959
CG078	47	57	10	21.2766	1.604	1.595	-0.005	-0.3125	95.8	102.6	6.8	7.09812	37.2355	40.3298	3.09433	8.31016	97	113.5	16.5	17.0103	136	142	6	4.41176	0.71	0.799296	0.0892958	60.4738	71.1599	10.6861	17.6705	12.5769	110	174	64	58.1818	68.5	94.67	26.17	38.2044	41.5	79.33	37.83	91.1566	155.667	237.113	81.4467	52.3212
CG079	40	48	8	20	1.556	1.547	-0.0129999	-0.833326	62.2	58.6	-3.6	-5.78779	25.6904	24.4859	-1.20447	-4.68841	77	78	1	1.2987	104	95.5	-8.5	-8.17308	0.74	0.816754	0.0767539	49.4859	50.4202	0.934303	1.88802	10.3721	104.5	151.67	47.17	45.1388	74.5	90	15.5	20.8054	30	61.67	31.67	105.567	154.167	211.67	57.5033	37.2995
CG080	39	48	9	23.0769	1.49	1.489	-0.001	-0.0671172	69.1	71.8	2.7	3.90739	31.1247	32.3843	1.25962	4.047	89.7	99	9.3	10.3679	107	108.5	1.5	1.40187	0.84	0.912442	0.0724424	60.2013	66.4876	6.28624	10.442	8.6241	117	173	56	47.8633	78.5	101.67	23.17	29.5159	38.5	71.33	32.83	85.2727	169.333	240.78	71.4467	42.1929
CG081	45	53	8	17.7778	1.537	1.515	-0.025	-1.62338	76	80	4	5.26316	32.1711	34.855	2.68388	8.34251	91	102	11	12.0879	114	119	5	4.38596	0.8	0.857143	0.0571429	59.2062	67.3267	8.12049	13.7156	7.14286	111	122.67	11.67	10.5135	72	85.33	13.33	18.5139	39	37.34	-1.66	-4.25642	159	179.557	20.5567	12.9287
CG082	41	50	9	21.9512	1.672	1.574	-0.096	-5.7485	70	58.4	-11.6	-16.5714	25.0395	23.5724	-1.46711	-5.85919	78	66	-12	-15.3846	106	100	-6	-5.66038	0.74	0.66	-0.08	46.6507	41.9314	-4.71933	-10.1163	-10.8108	115	155	40	34.7826	76	88.67	12.67	16.6711	39	66.33	27.33	70.0769	165.667	214.113	48.4467	29.2434
CG083	37	45	8	21.6216	1.625	1.632	0.002	0.122698	68.6	75.8	7.2	10.4956	25.9787	28.4596	2.48091	9.5498	77	96.5	19.5	25.3247	111	117.5	6.5	5.85586	0.69	0.821277	0.131277	47.3846	59.1299	11.7453	24.7871	19.0256	89	119.33	30.33	34.0787	50	75.67	25.67	51.34	39	43.66	4.66	11.9487	122.333	169.777	47.4433	38.782
CG084	49	58	9	18.3673	1.598	1.597	-0.003	-0.187501	71.4	59.8	-11.6	-16.2465	27.9605	23.4472	-4.51326	-16.1416	86	86	0	0	104.5	101	-3.5	-3.34928	0.82	0.851485	0.0314851	53.8173	53.851	0.0337029	0.0626246	3.83965	124	179	55	44.3548	84.5	102.33	17.83	21.1006	39.5	76.67	37.17	94.1013	180.333	247.22	66.8867	37.0906
CG085	46	54	8	17.3913	1.707	1.71	0	0	100.5	97.4	-3.1	-3.08458	34.4905	33.3094	-1.18107	-3.42433	101.5	108	6.5	6.40394	123.5	119	-4.5	-3.64372	0.82	0.907563	0.087563	59.461	63.1579	3.69685	6.21727	10.6784	111.5	194.33	82.83	74.287	63.5	106	42.5	66.9291	48	88.33	40.33	84.0208	153.833	264.997	111.163	72.2622
CG086	39	49	10	25.641	1.557	1.56	0	0	72.4	81	8.6	11.8785	29.8649	33.284	3.41911	11.4486	87.8	101	13.2	15.0342	111.5	117.5	6	5.38117	0.79	0.859574	0.0695745	56.3905	64.7436	8.3531	14.813	8.8069	114	159	45	39.4737	87	100	13	14.9425	27	59	32	118.519	172	225.667	53.6667	31.2016
CG087	44	52	8	18.1818	1.612	1.6	-0.01	-0.621117	60.5	76.4	15.9	26.281	23.2823	29.8438	6.56148	28.1823	70.2	86	15.8	22.5071	108.5	117	8.5	7.8341	0.65	0.735043	0.0850428	43.5484	53.75	10.2016	23.4259	13.0835	91.5	122.33	30.83	33.694	61	86.33	25.33	41.5246	30.5	36	5.5	18.0328	132.167	179.883	47.7167	36.1034
CG088	39	46	7	17.9487	1.55	1.538	-0.012	-0.774191	87.6	90.6	3	3.42466	36.462	38.3015	1.83946	5.04485	109.9	106	-3.9	-3.54868	124.7	125	0.300003	0.24058	0.88	0.848	-0.032	70.9032	68.9207	-1.98255	-2.79614	-3.63636	103.5	146.33	42.83	41.3817	71	103.67	32.67	46.0141	32.5	42.66	10.16	31.2615	150.833	215.443	64.61	42.8354
CG089	50	58	8	16	1.586	1.571	-0.0190001	-1.19497	107.3	111.4	4.1	3.82106	42.6573	45.137	2.47971	5.8131	118	125	7	5.9322	140	139	-1	-0.714286	0.84	0.899281	0.0592806	74.401	79.5671	5.16615	6.94365	7.05721	99	124	25	25.2525	64	90	26	40.625	35	34	-1	-2.85714	141.667	184	42.3333	29.8823
CG090	37	46	9	24.3243	1.622	1.61	-0.01	-0.617283	77.4	82.6	5.2	6.71834	29.4198	31.8661	2.44628	8.31509	76.3	103	26.7	34.9934	117	118	1	0.854701	0.65	0.872881	0.222881	47.0407	63.9751	16.9345	35.9996	34.2894	101	109	8	7.92079	66	76	10	15.1515	35	33	-2	-5.71429	145	159.667	14.6667	10.115
CG091	40	47	7	17.5	1.589	1.559	-0.031	-1.94969	63.4	67.8	4.4	6.94006	25.1097	27.8957	2.78602	11.0954	79.9	91.5	11.6	14.5182	103.2	105	1.8	1.74419	0.77	0.871429	0.101429	50.2832	58.6915	8.40827	16.7218	13.1725	125.5	160	34.5	27.49	88.5	110	21.5	24.2938	37	50	13	35.1351	184.5	233.333	48.8333	26.4679
CG092	31	42	11	35.4839	1.533	1.54	0.01	0.653594	83.6	84.4	0.800003	0.956942	35.5731	35.5878	0.0146713	0.0412427	82.5	93	10.5	12.7273	121	122	1	0.826446	0.68	0.762295	0.0822951	53.816	60.3896	6.57356	12.2149	12.1022	99.5	105	5.5	5.52764	65.5	74.33	8.83	13.4809	34	30.67	-3.33	-9.79412	143.167	154.553	11.3867	7.95343
CG093	47	55	8	17.0213	1.568	1.547	-0.023	-1.46497	103.3	99.4	-3.9	-3.77541	42.0154	41.5342	-0.481186	-1.14526	101	107	6	5.94059	136	138	2	1.47059	0.74	0.775362	0.0353623	64.4133	69.1661	4.75285	7.37869	4.77869	120.5	139	18.5	15.3527	73.5	93.67	20.17	27.4422	47	45.33	-1.67	-3.55319	169.5	201.447	31.9467	18.8476
CG094	52	60	8	15.3846	1.716	1.713	-0.007	-0.406975	72.6	91.8	19.2	26.4463	24.6548	31.2844	6.62958	26.8896	90.5	114	23.5	25.9669	99.6	119	19.4	19.4779	0.91	0.957983	0.0479832	52.7389	66.5499	13.811	26.1874	5.27288	91.5	106.67	15.17	16.5792	49	66.33	17.33	35.3674	42.5	40.34	-2.16	-5.08236	124.167	150.89	26.7233	21.5221
CG095	32	42	10	31.25	1.548	1.548	-0.002	-0.129031	64.7	87.2	22.5	34.7759	26.9999	36.3894	9.38946	34.7759	76	102	26	34.2105	107	124	17	15.8879	0.71	0.822581	0.112581	49.0956	65.8915	16.7959	34.2105	15.8564	119.5	109.33	-10.17	-8.51046	82	86.33	4.33	5.28049	37.5	23	-14.5	-38.6667	174.167	166.883	-7.28334	-4.18182
CG096	36	43	7	19.4444	1.624	1.604	-0.016	-0.987656	82.2	77	-5.2	-6.32603	31.1673	29.9283	-1.23905	-3.97546	85	99.7	14.7	17.2941	114.5	113	-1.5	-1.31004	0.74	0.882301	0.142301	52.3399	62.1571	9.8172	18.7566	19.2298	115	119.33	4.33	3.76522	70.5	77	6.5	9.21986	44.5	42.33	-2.17	-4.8764	162	170.663	8.66333	5.34773
CG097	40	52	12	30	1.625	1.633	0.003	0.18405	58.4	62	3.6	6.16438	22.116	23.2498	1.13383	5.12674	68.5	78.5	10	14.5985	99.5	99	-0.5	-0.502513	0.69	0.792929	0.102929	42.1538	48.071	5.91719	14.0371	14.9173	95.5	125.33	29.83	31.2356	69.5	71.33	1.83	2.6331	26	54	28	107.692	141.833	172.883	31.05	21.8919
CG098	38	44	6	15.7895	1.635	1.643	0.003	0.182928	102.8	116.4	13.6	13.2296	38.4554	43.1199	4.66449	12.1296	108	117	9	8.33333	128	136	8	6.25	0.84	0.860294	0.0202941	66.055	71.2112	5.15615	7.80584	2.41597	122.5	136	13.5	11.0204	87	85.67	-1.33	-1.52874	35.5	50.33	14.83	41.7747	180.5	193.113	12.6133	6.98799
CG099	37	45	8	21.6216	1.572	1.569	-0.001	-0.0636972	74	70.6	-3.4	-4.5946	29.9452	28.6787	-1.2665	-4.22941	83.5	82	-1.5	-1.79641	123.2	116.8	-6.39999	-5.1948	0.68	0.702055	0.0220548	53.117	52.2626	-0.854458	-1.60863	3.24335	114	111.67	-2.33	-2.04386	71.5	72	0.5	0.699301	42.5	39.67	-2.83	-6.65883	161.667	159.67	-1.99667	-1.23506
CG100	41	49	8	19.5122	1.552	1.559	0.0090001	0.580649	111.2	124.2	13	11.6906	46.1659	51.101	4.93509	10.6899	98.9	110	11.1	11.2235	140.5	144	3.5	2.4911	0.7	0.763889	0.0638889	63.7242	70.558	6.83383	10.7241	9.12699	105	112.33	7.33	6.98095	72	76.67	4.67	6.48611	33	35.66	2.66	8.06062	153	163.443	10.4433	6.82571
CG101	36	44	8	22.2222	1.632	1.649	0.0190001	1.16565	73	74.8	1.8	2.46576	27.4083	27.5081	0.0997505	0.363942	76.5	91.5	15	19.6078	109.1	105.5	-3.6	-3.29972	0.7	0.867299	0.167299	46.875	55.4882	8.61317	18.3748	23.8998	100	88	-12	-12	74	65	-9	-12.1622	26	23	-3	-11.5385	149.333	131.333	-18	-12.0536
CG102	45	52	7	15.5556	1.571	1.551	-0.0190001	-1.21019	58.3	58.2	-0.0999985	-0.171524	23.622	24.1935	0.571564	2.41963	68	70	2	2.94118	104	101	-3	-2.88462	0.65	0.693069	0.0430693	43.2845	45.1322	1.84764	4.26858	6.62605	120	115	-5	-4.16667	63	82	19	30.1587	57	33	-24	-42.1053	162	169.667	7.66667	4.73251
CG103	41	48	7	17.0732	1.465	1.456	-0.0140001	-0.952385	62.6	67.8	5.2	8.30672	29.1675	31.9821	2.81461	9.64982	72.2	89	16.8	23.2687	114.5	122	7.5	6.55022	0.63	0.729508	0.0995082	49.2833	61.1264	11.8431	24.0307	15.795	102	145	43	42.1569	68.5	94	25.5	37.2263	33.5	51	17.5	52.2388	147.667	207.667	60	40.632
CG104	33	41	8	24.2424	1.555	1.547	-0.0129999	-0.833326	69.6	76.8	7.2	10.3448	28.7838	32.0908	3.30698	11.489	88	98	10	11.3636	107	109.5	2.5	2.33645	0.82	0.894977	0.0749772	56.5916	63.3484	6.75678	11.9395	9.14356	113.5	122.33	8.83	7.77974	69.5	75.33	5.83	8.38849	44	47	3	6.81818	159.833	172.55	12.7167	7.95621
CG105	36	47	11	30.5556	1.554	1.569	0.0190001	1.22581	60.2	52.4	-7.8	-12.9568	24.9284	21.2856	-3.64283	-14.6132	71	68.9	-2.1	-2.95774	105	96	-9	-8.57143	0.68	0.717708	0.0377083	45.6885	43.9133	-1.77522	-3.88549	5.54534	96.5	138.67	42.17	43.6995	63.5	87.33	23.83	37.5276	33	51.34	18.34	55.5757	138.833	196.89	58.0567	41.8175
CG106	33	42	9	27.2727	1.679	1.671	-0.0089999	-0.535711	95	103.2	8.2	8.63158	33.6994	36.9596	3.26016	9.67423	96.5	106	9.5	9.84456	125.1	126	0.900002	0.719426	0.77	0.84127	0.0712699	57.4747	63.4351	5.96038	10.3704	9.25583	107	114.67	7.67	7.16822	79	82.67	3.67	4.64557	28	32	4	14.2857	159.667	169.783	10.1166	6.33611
CG107	34	42	8	23.5294	1.594	1.568	-0.0220001	-1.38365	92.3	109.6	17.3	18.7432	36.3266	44.5778	8.25115	22.7138	81.5	123	41.5	50.9203	126.5	140	13.5	10.6719	0.64	0.878571	0.238571	51.1292	78.4439	27.3146	53.4228	37.2768	106	129.33	23.33	22.0094	71.5	90	18.5	25.8741	34.5	39.33	4.83	14	153.667	189.33	35.6633	23.2082
CG108	43	53	10	23.2558	1.535	1.534	-0.0059999	-0.389605	60	72.6	12.6	21	25.4645	30.8522	5.38772	21.1578	71.5	97	25.5	35.6643	102.5	118	15.5	15.122	0.7	0.822034	0.122034	46.5798	63.2334	16.6536	35.7528	17.4334	113.5	132.33	18.83	16.5903	63	99.33	36.33	57.6667	50.5	33	-17.5	-34.6535	155.5	198.55	43.05	27.6849
CG109	48	56	8	16.6667	1.545	1.524	-0.0259999	-1.67741	68.4	43.6	-24.8	-36.2573	28.6549	18.7723	-9.88266	-34.4885	80.5	89	8.5	10.559	107	112	5	4.6729	0.75	0.794643	0.0446429	52.1036	58.3989	6.29539	12.0824	5.95238	84	141.33	57.33	68.25	60.5	89	28.5	47.1074	23.5	52.33	28.83	122.681	124.333	200.663	76.33	61.3914
CG110	34	42	8	23.5294	1.548	1.54	-0.01	-0.645161	80.2	75	-5.2	-6.48379	33.4682	31.6242	-1.84399	-5.50967	87	91	4	4.5977	121	111.5	-9.5	-7.85124	0.72	0.816144	0.0961435	56.2015	59.0909	2.88936	5.14107	13.3533	95	119.67	24.67	25.9684	55.5	75	19.5	35.1351	39.5	44.67	5.17	13.0886	132	169.67	37.67	28.5379
CG111	34	42	8	23.5294	1.648	1.659	0.0090001	0.545458	122.4	104.2	-18.2	-14.8693	45.0679	37.8595	-7.20836	-15.9945	116.9	135	18.1	15.4833	140.1	153	12.9	9.2077	0.83	0.882353	0.052353	70.9345	81.3743	10.4399	14.7176	6.30759	122.5	133	10.5	8.57143	80.5	99.67	19.17	23.8137	42	33.33	-8.67	-20.6428	176.167	199.447	23.28	13.2148
CG112	43	51	8	18.6046	1.479	1.48	0	0	41.9	40.6	-1.3	-3.10263	19.1548	18.5354	-0.619377	-3.23353	65.9	74	8.1	12.2913	82.9	83	0.0999985	0.120625	0.79	0.891566	0.101566	44.5571	50	5.44286	12.2155	12.8565	84.5	105.33	20.83	24.6509	52	63.33	11.33	21.7885	32.5	42	9.5	29.2308	119.167	147.55	28.3833	23.8182
CG113	32	40	8	25	1.584	1.589	0.0089999	0.569617	82.8	90.8	8	9.66184	33.0005	35.9615	2.96106	8.97278	85.8	101.5	15.7	18.2984	114	122	8	7.01754	0.75	0.831967	0.0819672	54.1667	63.8766	9.70998	17.9261	10.929	121	145.33	24.33	20.1074	82.5	110.67	28.17	34.1454	38.5	34.66	-3.84	-9.97402	176	219.11	43.11	24.4943
CG114	50	58	8	16	1.644	1.626	-0.0139999	-0.853655	80	84	4	5	29.5996	31.7715	2.1719	7.33759	86	98	12	13.9535	118	123	5	4.23729	0.73	0.796748	0.066748	52.3114	60.2706	7.95916	15.215	9.14356	91	115	24	26.3736	69.5	77.67	8.17	11.7554	21.5	37.33	15.83	73.6279	137.333	166.78	29.4467	21.4417
CG115	49	56	7	14.2857	1.553	1.553	0.003	0.19355	85.3	82	-3.3	-3.8687	35.3676	33.9994	-1.36827	-3.8687	101	117	16	15.8416	123	119	-4	-3.25203	0.82	0.983193	0.163193	65.0354	75.3381	10.3026	15.8416	19.9016	113.5	138.33	24.83	21.8767	86	86.33	0.330002	0.383723	27.5	52	24.5	89.0909	170.833	195.883	25.05	14.6634
CG116	47	54	7	14.8936	1.623	1.617	-0.003	-0.185187	80.7	82.4	1.7	2.10657	30.6363	31.5143	0.877954	2.86573	83	91	8	9.63856	109	118.5	9.5	8.7156	0.76	0.767932	0.0079325	51.1399	56.2771	5.1372	10.0454	1.04375	97	115.33	18.33	18.8969	75	88.33	13.33	17.7733	22	27	5	22.7273	147	174.217	27.2167	18.5147
CG117	48	56	8	16.6667	1.465	1.453	-0.0170001	-1.15647	68.3	82.2	13.9	20.3514	31.8233	38.935	7.11172	22.3475	86	107.5	21.5	25	108	128	20	18.5185	0.8	0.839844	0.0398437	58.7031	73.9849	15.2818	26.0324	4.98047	110	176.33	66.33	60.3	77	113	36	46.7533	33	63.33	30.33	91.9091	161.333	251.663	90.33	55.9897
CG118	47	54	7	14.8936	1.525	1.516	-0.0139999	-0.915029	74.3	72.6	-1.7	-2.28803	31.9484	31.5892	-0.359234	-1.12442	85	90	5	5.88235	122	116	-6	-4.91803	0.7	0.775862	0.0758621	55.7377	59.3668	3.62905	6.51094	10.8374	125.5	127.33	1.83	1.45817	78.5	81.33	2.83	3.6051	47	46	-1	-2.12766	177.833	181.55	3.71667	2.08998
CG119	47	55	8	17.0213	1.635	1.635	-0.005	-0.304878	75.5	76	0.5	0.662252	28.243	28.4301	0.18704	0.662253	89	98	9	10.1124	112	116	4	3.57143	0.79	0.844828	0.0548276	54.4342	59.9388	5.50459	10.1124	6.9402	115.5	125.33	9.83	8.51082	68.5	82.67	14.17	20.6861	47	42.66	-4.34	-9.23404	161.167	180.443	19.2767	11.9607
CG120	46	53	7	15.2174	1.573	1.546	-0.024	-1.52866	89.6	96.6	7	7.8125	36.2118	40.4164	4.20461	11.6112	99.2	97	-2.2	-2.21774	124.6	135	10.4	8.34671	0.8	0.718518	-0.0814815	63.0642	62.7426	-0.321648	-0.510032	-10.1852	117.5	140.67	23.17	19.7191	69.5	91	21.5	30.9352	48	49.67	1.67	3.47916	163.833	201.337	37.5033	22.8912
CG121	42	50	8	19.0476	1.54	1.544	0.0040001	0.259745	67.3	78	10.7	15.8989	28.3775	32.719	4.34153	15.2992	82.5	101.5	19	23.0303	105.6	116	10.4	9.84849	0.78	0.875	0.095	53.5714	65.7383	12.1669	22.7116	12.1795	110	125.67	15.67	14.2454	72.5	89.33	16.83	23.2138	37.5	36.34	-1.16	-3.09334	158.333	185.223	26.89	16.9832
CG122	44	53	9	20.4546	1.607	1.615	0.005	0.310559	84.1	96.6	12.5	14.8633	32.566	37.0367	4.4707	13.7281	88	100.5	12.5	14.2045	126	133	7	5.55556	0.7	0.755639	0.0556391	54.7604	62.2291	7.46868	13.6388	7.94844	95	162.33	67.33	70.8737	72	103.33	31.33	43.5139	23	59	36	156.522	143	231.217	88.2167	61.69
CG123	43	52	9	20.9302	1.617	1.606	-0.0140001	-0.864201	81.2	80.4	-0.799995	-0.985216	31.0553	31.172	0.116705	0.375797	90	89	-1	-1.11111	111	105	-6	-5.40541	0.81	0.847619	0.0376191	55.6586	55.4172	-0.24144	-0.433787	4.64433	109.5	140	30.5	27.8539	75.5	96	20.5	27.1523	34	44	10	29.4118	159.833	204	44.1667	27.633
CG124	41	49	8	19.5122	1.56	1.537	-0.023	-1.47436	63	65.2	2.2	3.49206	25.8876	27.5994	1.71184	6.61259	86	90	4	4.65116	106	104	-2	-1.88679	0.81	0.865385	0.0553846	55.1282	58.5556	3.42742	6.21718	6.83761	111.5	141.67	30.17	27.0583	74	80	6	8.10811	37.5	61.67	24.17	64.4533	160.833	195.003	34.17	21.2456
CG125	32	41	9	28.125	1.565	1.569	-0.001	-0.0636972	69.9	86.4	16.5	23.6051	28.5396	35.0968	6.55719	22.9757	87.6	110.5	22.9	26.1415	111.9	121	9.1	8.13226	0.78	0.913223	0.133223	55.9744	70.427	14.4526	25.82	17.0799	97.5	118.33	20.83	21.3641	60.5	87.67	27.17	44.9091	37	30.66	-6.34	-17.1351	137.833	176.777	38.9433	28.2539
CG126	45	55	10	22.2222	1.494	1.485	-0.005	-0.33557	65.6	68	2.4	3.65854	29.3902	30.8359	1.44565	4.91881	85.6	94	8.4	9.81309	106.8	113.5	7.5	7.07547	0.81	0.828194	0.0181938	57.2959	63.2997	6.00382	10.4786	2.24615	117	129.67	12.67	10.8291	84.5	90.67	6.17	7.30177	32.5	39	6.5	20	173.333	190.117	16.7833	9.6827
CG127	36	43	7	19.4444	1.56	1.563	0.003	0.192309	56.4	73.2	16.8	29.7872	23.1755	29.9635	6.788	29.2895	70	100	30	42.8571	100.2	113	12.8	12.7744	0.7	0.884956	0.184956	44.8718	63.9795	19.1077	42.5829	26.4222	89	104.33	15.33	17.2247	69	75.33	6.33	9.17392	20	29	9	45	135	154.55	19.55	14.4815
CG128	38	49	11	28.9474	1.59	1.587	-0.003	-0.188681	77.3	89.4	12.1	15.6533	30.5763	35.4963	4.92002	16.091	110	103.5	-6.5	-5.90909	110	125	15	13.6364	1	0.828	-0.172	69.1824	65.2174	-3.965	-5.73122	-17.2	90.5	124.33	33.83	37.3812	58	79	21	36.2069	32.5	45.33	12.83	39.4769	129.167	176.997	47.83	37.0297
CG129	46	54	8	17.3913	1.551	1.542	-0.0079999	-0.516122	65.6	72.8	7.2	10.9756	27.2697	30.617	3.34731	12.2748	79.9	94.5	14.6	18.2728	110.5	115.5	5	4.52489	0.72	0.818182	0.0981818	51.5151	61.2841	9.76889	18.9631	13.6364	108	136.33	28.33	26.2315	67	88	21	31.3433	41	48.33	7.33	17.8781	152.667	194.997	42.33	27.7271
CG130	44	52	8	18.1818	1.58	1.568	-0.0120001	-0.759499	82.8	87.4	4.6	5.55555	33.1678	35.5483	2.38058	7.17738	83.2	99	15.8	18.9904	120.3	128	7.7	6.40066	0.69	0.773438	0.0834375	52.6582	63.1378	10.4795	19.901	12.0924	119.5	138.67	19.17	16.0418	81	105.33	24.33	30.037	38.5	33.34	-5.16	-13.4026	173.5	208.89	35.39	20.3977
CG131	47	54	7	14.8936	1.59	1.575	-0.015	-0.943395	70.3	62	-8.3	-11.8065	27.8074	24.9937	-2.81374	-10.1187	90	91	1	1.11111	109	103	-6	-5.50459	0.83	0.883495	0.0534952	56.6038	57.7778	1.174	2.07407	6.4452	112.5	138.67	26.17	23.2622	78.5	92.67	14.17	18.051	34	46	12	35.2941	164.833	200.45	35.6167	21.6077
CG132	43	51	8	18.6046	1.612	1.608	-0.002	-0.124222	82.8	95.4	12.6	15.2174	31.864	36.8957	5.03175	15.7913	76.2	91	14.8	19.4226	135.7	144	8.3	6.11644	0.56	0.631944	0.0719444	47.2705	56.592	9.32157	19.7196	12.8472	102	142	40	39.2157	53	83	30	56.6038	49	59	10	20.4082	137.333	197.333	60	43.6893
CG133	34	42	8	23.5294	1.66	1.656	-0.0039999	-0.240961	65.2	74.6	9.4	14.4172	23.6609	27.2031	3.54218	14.9706	71	90	19	26.7606	109	117	8	7.33945	0.65	0.769231	0.119231	42.7711	54.3478	11.5767	27.0667	18.3432	108	132.33	24.33	22.5278	66.5	76.33	9.83	14.782	41.5	56	14.5	34.9398	152.333	183.217	30.8834	20.2735
CG134	46	54	8	17.3913	1.59	1.58	-0.01	-0.62893	99.2	101	1.8	1.81452	39.239	40.4583	1.21931	3.10739	109	123	14	12.844	130	134	4	3.07692	0.84	0.91791	0.0779105	68.5535	77.8481	9.29464	13.5582	9.27506	109	150	41	37.6147	82	89	7	8.53659	27	61	34	125.926	163.667	209.333	45.6667	27.9022
CG135	38	46	8	21.0526	1.514	1.505	-0.005	-0.331126	70.4	76.8	6.4	9.09091	30.7129	33.9069	3.19401	10.3996	88	107	19	21.5909	115	121	6	5.21739	0.77	0.884298	0.114298	58.1242	71.0963	12.9722	22.318	14.8438	114.5	163.67	49.17	42.9432	73.5	92.33	18.83	25.6191	41	71.34	30.34	74	163.5	225.223	61.7233	37.7513
CG136	33	41	8	24.2424	1.616	1.609	-0.011	-0.679015	60.2	78.8	18.6	30.897	23.0523	30.4379	7.38559	32.0384	75	94	19	25.3333	101	112	11	10.8911	0.74	0.839286	0.0992857	46.4109	58.4214	12.0105	25.8786	13.417	99	113.33	14.33	14.4748	61.5	73.67	12.17	19.7886	37.5	39.66	2.16	5.76001	140	162.443	22.4433	16.031
CG137	49	56	7	14.2857	1.624	1.605	-0.015	-0.925925	65.5	81	15.5	23.6641	24.8353	31.4438	6.6085	26.6093	82	103	21	25.6098	105.2	114	8.8	8.36502	0.78	0.903509	0.123509	50.4926	64.1744	13.6818	27.0967	15.8345	132.5	138.33	5.83	4.4	80	93.33	13.33	16.6625	52.5	45	-7.5	-14.2857	185.833	200.55	14.7167	7.91929
CG138	51	58	7	13.7255	1.65	1.626	-0.0239999	-1.45454	81.7	77.4	-4.3	-5.26315	30.0092	29.2752	-0.733982	-2.44586	96.5	96.5	0	0	117.6	117	-0.599998	-0.510203	0.82	0.824786	0.0047863	58.4849	59.3481	0.863243	1.47601	0.583697	104	114.33	10.33	9.93269	66	78.67	12.67	19.197	38	35.66	-2.34	-6.15789	148	166.777	18.7767	12.6869
CG139	33	41	8	24.2424	1.534	1.523	-0.007	-0.457514	60.4	64.6	4.2	6.95364	25.6677	27.8505	2.18282	8.50419	79	96	17	21.519	107	108	1	0.934579	0.74	0.888889	0.148889	51.4993	63.0335	11.5341	22.3967	20.1201	112.5	117.67	5.17	4.59555	73	74.33	1.33	1.82192	39.5	43.34	3.84	9.72151	161.167	167.223	6.05666	3.75801
CG140	38	46	8	21.0526	1.642	1.631	-0.0089999	-0.548777	65	65.8	0.800003	1.23077	24.1083	24.7353	0.627016	2.60083	78.5	89.1	10.6	13.5032	101	108	7	6.93069	0.78	0.825	0.045	47.8075	54.6291	6.82151	14.2687	5.76923	102.5	135.67	33.17	32.361	72.5	95.67	23.17	31.9586	30	40	10	33.3333	150.833	199.45	48.6167	32.2321
CG141	42	52	10	23.8095	1.607	1.621	0.011	0.683232	79.5	52	-27.5	-34.5912	30.7847	19.7896	-10.9951	-35.7161	97	71.5	-25.5	-26.2887	110	95.5	-14.5	-13.1818	0.88	0.748691	-0.131309	60.3609	44.1086	-16.2523	-26.9253	-14.9215	137.5	116.33	-21.17	-15.3964	75.5	67.67	-7.83	-10.3709	62	48.66	-13.34	-21.5161	187.833	161.443	-26.39	-14.0497
CG142	40	50	10	25	1.577	1.558	-0.0220001	-1.39241	83.2	93.8	10.6	12.7404	33.4549	38.6427	5.18783	15.5069	94	108.5	14.5	15.4255	120	124	4	3.33333	0.78	0.875	0.095	59.6069	69.6406	10.0337	16.8332	12.1795	101.5	113	11.5	11.33	72.5	83.33	10.83	14.9379	29	29.67	0.669998	2.31034	149.833	168.553	18.72	12.4939
CG143	44	52	8	18.1818	1.624	1.663	0.043	2.65432	59	93.2	34.2	57.9661	22.3707	33.7001	11.3294	50.6438	76	120	44	57.8947	101.5	120	18.5	18.2266	0.75	1	0.25	46.798	72.1587	25.3607	54.1919	33.3333	89	139.33	50.33	56.5506	61	83	22	36.0656	28	56.33	28.33	101.179	129.667	194.663	64.9967	50.126
CG144	48	56	8	16.6667	1.562	1.544	-0.0159999	-1.02564	68.5	67	-1.5	-2.18978	28.0756	28.1048	0.0292168	0.104065	76	86.5	10.5	13.8158	112	111	-1	-0.892857	0.68	0.779279	0.0992793	48.6556	56.0233	7.36775	15.1427	14.5999	112.5	130	17.5	15.5556	73.5	84.67	11.17	15.1973	39	45.33	6.33	16.2308	161.5	186.447	24.9467	15.4468
CG145	37	45	8	21.6216	1.613	1.607	-0.003	-0.186337	108	117.8	9.8	9.07408	41.5102	45.6156	4.1054	9.8901	118	141.1	23.1	19.5763	134	138.2	4.2	3.13433	0.88	1.02098	0.140984	73.1556	87.8034	14.6478	20.0227	16.0209	129.5	121	-8.5	-6.56371	87	85.33	-1.67	-1.91954	42.5	35.67	-6.83	-16.0706	187.5	177.887	-9.61333	-5.12711
CG146	35	46	11	31.4286	1.445	1.438	-0.0120001	-0.827592	54.6	45.2	-9.4	-17.2161	26.1491	21.8585	-4.29059	-16.4082	70	76	6	8.57143	101	88	-13	-12.8713	0.69	0.863636	0.173636	48.4429	52.8512	4.40828	9.09995	25.1647	102	130.67	28.67	28.1078	70.5	86.33	15.83	22.4539	31.5	44.34	12.84	40.7619	149	188.223	39.2233	26.3244
CG147	35	44	9	25.7143	1.64	1.64	0	0	52.6	55	2.4	4.56274	19.5568	20.4491	0.892328	4.56275	66	77	11	16.6667	93	97	4	4.30107	0.71	0.793814	0.0838144	40.2439	46.9512	6.70732	16.6667	11.8049	94.5	120.67	26.17	27.6931	66	78.67	12.67	19.197	28.5	42	13.5	47.3684	138.5	173.117	34.6167	24.994
CG148	43	50	7	16.2791	1.585	1.583	-0.0070001	-0.440257	89.7	87.8	-1.89999	-2.11816	35.7054	35.0375	-0.667931	-1.87067	99	98.2	-0.800003	-0.808084	128	123	-5	-3.90625	0.77	0.798374	0.028374	62.4606	62.0341	-0.426457	-0.682761	3.68493	109	120.33	11.33	10.3945	70	89.33	19.33	27.6143	39	31	-8	-20.5128	155.667	179.883	24.2167	15.5567
CG149	34	43	9	26.4706	1.598	1.593	-0.007	-0.437498	56.8	72.6	15.8	27.8169	22.2431	28.6092	6.36608	28.6205	70.5	83.2	12.7	18.0142	106.2	122.2	16	15.0659	0.66	0.680851	0.020851	44.1176	52.2285	8.11085	18.3846	3.15924	110.5	144.33	33.83	30.6154	80	91.67	11.67	14.5875	30.5	52.66	22.16	72.6557	163.833	205.443	41.61	25.3978
CG150	39	46	7	17.9487	1.586	1.575	-0.015	-0.943395	77.2	75	-2.2	-2.84974	30.691	30.2343	-0.456678	-1.48799	98.5	98.5	0	0	109.5	107	-2.5	-2.2831	0.9	0.920561	0.0205608	62.1059	62.5397	0.433754	0.69841	2.28453	103	128.67	25.67	24.9223	60.5	79	18.5	30.5785	42.5	49.67	7.17	16.8706	143.333	181.337	38.0033	26.514
CG151	36	46	10	27.7778	1.559	1.553	-0.007	-0.448716	70.6	78.4	7.8	11.0482	29.0478	32.5067	3.45898	11.9079	81	92	11	13.5802	114.3	117.5	3.2	2.79965	0.71	0.782979	0.0729787	51.9564	59.2402	7.2838	14.0191	10.2787	107	115	8	7.47663	78	87	9	11.5385	29	28	-1	-3.44828	159	173	14	8.80503
CG152	38	45	7	18.4211	1.502	1.498	-0.002	-0.133332	65.6	53.8	-11.8	-17.9878	29.078	23.975	-5.10296	-17.5492	84	78.5	-5.5	-6.54762	109	97	-12	-11.0092	0.77	0.809278	0.0392784	55.9254	52.4032	-3.52223	-6.29809	5.10109	114	135.67	21.67	19.0088	76	93.33	17.33	22.8026	38	42.34	4.34	11.421	164.667	197.89	33.2233	20.1761
CG153	48	55	7	14.5833	1.714	1.7	-0.01	-0.584795	79.1	102.6	23.5	29.7092	26.9249	35.5017	8.57678	31.8544	90	117	27	30	107	124.5	17.5	16.3551	0.84	0.939759	0.099759	52.5087	68.8235	16.3148	31.0706	11.8761	134	124.33	-9.67	-7.21642	83	85	2	2.40964	51	39.33	-11.67	-22.8823	189.333	180.997	-8.33666	-4.40316
CG154	37	46	9	24.3243	1.663	1.64	-0.02	-1.20482	74.1	78	3.9	5.26316	26.7938	29.0006	2.20683	8.23637	75	88	13	17.3333	120	121.5	1.5	1.25	0.63	0.72428	0.0942798	45.0992	53.6585	8.55932	18.9789	14.965	133	132	-1	-0.75188	87	80.33	-6.67	-7.66667	46	51.67	5.67	12.3261	191	185.553	-5.44667	-2.85166
CG155	36	45	9	25	1.608	1.587	-0.023	-1.42857	78.8	92.2	13.4	17.0051	30.4757	36.6081	6.13236	20.1221	90.5	106.5	16	17.6796	120	126.5	6.5	5.41667	0.75	0.841897	0.0918972	56.2811	67.1077	10.8267	19.2368	12.253	88.5	118.67	30.17	34.0904	59	85	26	44.0678	29.5	33.67	4.17	14.1356	127.833	175.337	47.5033	37.1604
CG156	39	47	8	20.5128	1.604	1.604	0.0039999	0.249997	59.6	53.8	-5.8	-9.73154	23.1653	20.9109	-2.25434	-9.73154	72.3	73	0.699997	0.968184	104.5	98	-6.5	-6.2201	0.69	0.744898	0.054898	45.0748	45.5112	0.436409	0.968188	7.95623	97.5	150.67	53.17	54.5333	66	110	44	66.6667	31.5	40.67	9.17	29.1111	141.5	224.003	82.5033	58.3062
CG157	45	53	8	17.7778	1.504	1.498	-0.002	-0.133332	61.2	66.4	5.2	8.49673	27.0555	29.59	2.53445	9.36759	73.5	92	18.5	25.1701	106.5	109	2.5	2.34742	0.69	0.844037	0.154037	48.8697	61.4152	12.5455	25.6714	22.3242	118.5	148	29.5	24.8945	80.5	102.33	21.83	27.118	38	45.67	7.67	20.1842	172.167	216.22	44.0533	25.5876
CG158	43	51	8	18.6046	1.58	1.56	-0.0200001	-1.26583	99	46	-53	-53.5354	39.6571	18.902	-20.7551	-52.3363	69	72	3	4.34783	92	89	-3	-3.26087	0.75	0.808989	0.0589887	43.6709	46.1538	2.48296	5.68563	7.86517	111.5	119.33	7.83	7.02242	63	74.33	11.33	17.9841	48.5	45	-3.5	-7.2165	153.5	168.883	15.3833	10.0217
CG159	49	56	7	14.2857	1.631	1.628	-0.002	-0.122698	60.3	55.2	-5.1	-8.45771	22.6678	20.8272	-1.84063	-8.12001	75	77	2	2.66667	101	98.5	-2.5	-2.47525	0.74	0.781726	0.0417259	45.9841	47.2973	1.31324	2.85586	5.63863	97.5	146.33	48.83	50.0821	66	94.33	28.33	42.9242	31.5	52	20.5	65.0794	141.5	209.217	67.7167	47.8563
CG160	34	43	9	26.4706	1.616	1.611	-0.0090001	-0.555559	82.4	86.2	3.8	4.61165	31.5533	33.2136	1.66034	5.26203	82.3	107.5	25.2	30.6197	119.1	123	3.9	3.27456	0.69	0.873984	0.183984	50.9282	66.7287	15.8005	31.0251	26.6643	117.5	139	21.5	18.2979	80.5	85.67	5.17	6.42236	37	53.33	16.33	44.1351	171.167	196.113	24.9467	14.5745
CG161	41	48	7	17.0732	1.512	1.506	-0.0039999	-0.264897	75.7	56.6	-19.1	-25.2312	33.1125	24.9555	-8.15702	-24.6342	86	86	0	0	117	99	-18	-15.3846	0.74	0.868687	0.128687	56.8783	57.1049	0.226604	0.398402	17.3901	108	106.33	-1.67	-1.54629	71.5	74.67	3.17	4.43356	36.5	31.66	-4.84	-13.2603	155.667	156.11	0.443329	0.284794
CG162	36	46	10	27.7778	1.552	1.535	-0.015	-0.967741	59.8	52.6	-7.2	-12.0401	24.8266	22.3238	-2.50278	-10.081	72.5	76	3.5	4.82759	99.5	88	-11.5	-11.5578	0.73	0.863636	0.133636	46.7139	49.5114	2.79748	5.98855	18.3063	95.5	116.33	20.83	21.8115	68.5	76.67	8.17	11.927	27	39.66	12.66	46.8889	141.167	167.443	26.2767	18.6139
CG163	39	51	12	30.7692	1.527	1.518	-0.012	-0.784311	90.7	85.2	-5.5	-6.06395	38.8982	36.974	-1.92421	-4.94679	103	90	-13	-12.6214	136	136.5	0.5	0.367647	0.76	0.659341	-0.100659	67.4525	59.2885	-8.16399	-12.1033	-13.2447	104	135.67	31.67	30.4519	73	82	9	12.3288	31	53.67	22.67	73.129	152.667	190.337	37.67	24.6747
CG164	40	50	10	25	1.534	1.528	-0.002	-0.130717	71.6	64.6	-7	-9.77654	30.4272	27.6685	-2.75871	-9.06658	91	107	16	17.5824	110	105	-5	-4.54545	0.83	1.01905	0.189048	59.322	70.0262	10.7041	18.0441	22.7768	123.5	139	15.5	12.5506	83.5	101.67	18.17	21.7605	40	37.33	-2.67	-6.675	179.167	206.78	27.6133	15.4121
CG165	49	58	9	18.3673	1.534	1.528	-0.002	-0.130717	66	75	9	13.6364	28.0474	32.1229	4.07545	14.5306	78.3	92	13.7	17.4968	106.2	117	10.8	10.1695	0.74	0.786325	0.0463248	51.043	60.2094	9.1664	17.9582	6.26011	119	189.67	70.67	59.3865	80.5	117	36.5	45.3416	38.5	72.67	34.17	88.7532	172.667	267.67	95.0033	55.0212
CG166	51	58	7	13.7255	1.58	1.571	-0.0090001	-0.569624	75.4	80.8	5.4	7.16181	30.2035	32.7385	2.53503	8.39316	90	110	20	22.2222	113	121	8	7.07965	0.8	0.909091	0.109091	56.962	70.0191	13.0571	22.9224	13.6364	109	136.33	27.33	25.0734	72.5	100	27.5	37.931	36.5	36.33	-0.169998	-0.465748	157.333	202.997	45.6634	29.0233
CG167	42	53	11	26.1905	1.657	1.651	-0.0089999	-0.542165	107	132.2	25.2	23.5514	38.9708	48.4995	9.52875	24.451	92	115	23	25	114	142.5	-1.5	-1.04167	0.64	0.807018	0.167018	55.522	69.6548	14.1327	25.4543	26.0965	105.5	135	29.5	27.9621	71.5	102.5	31	43.3566	34	32.5	-1.5	-4.41176	153.167	203.333	50.1667	32.753
CG168	47	54	7	14.8936	1.552	1.548	-0.002	-0.129031	46.1	46.8	0.700001	1.51844	19.1389	19.5301	0.391155	2.04377	68	72	4	5.88235	86	88	2	2.32558	0.79	0.818182	0.0281818	43.8144	46.5116	2.6972	6.15596	3.56731	114	126	12	10.5263	76	80.67	4.67	6.14473	38	45.33	7.33	19.2895	164.667	179.78	15.1133	9.17813
CG169	39	49	10	25.641	1.58	1.573	-0.0070001	-0.443044	66.1	67.8	1.7	2.57187	26.4781	27.4014	0.923245	3.48682	83	88.5	5.5	6.62651	101	103.5	2.5	2.47525	0.82	0.855072	0.0350724	52.5316	56.2619	3.73028	7.10101	4.27713	127	133.33	6.33	4.98425	79.5	84.67	5.17	6.50314	47.5	48.66	1.16	2.44211	180	189.777	9.77667	5.43149
CG170	47	54	7	14.8936	1.61	1.619	0.0089999	0.559003	87.5	99.4	11.9	13.6	33.7564	37.9221	4.16572	12.3405	86	97	11	12.7907	122.5	128	5.5	4.4898	0.7	0.757813	0.0578125	53.4162	59.9135	6.49738	12.1637	8.25893	120.5	124.67	4.17	3.46058	84.5	71.33	-13.17	-15.5858	36	53.34	17.34	48.1667	176.833	172.223	-4.61	-2.60697
CG171	41	48	7	17.0732	1.597	1.591	-0.0090001	-0.562504	83.2	105.8	22.6	27.1635	32.6222	41.797	9.1748	28.1244	83	112	29	34.9398	120	134	14	11.6667	0.69	0.835821	0.145821	51.9725	70.396	18.4235	35.4487	21.1335	125.5	142.67	17.17	13.6813	80.5	96.33	15.83	19.6646	45	46.34	1.34	2.97777	179.167	206.89	27.7233	15.4735
CG172	49	56	7	14.2857	1.612	1.604	-0.006	-0.372673	83.7	82.2	-1.5	-1.79211	32.2103	31.9494	-0.260918	-0.810043	93.5	99.5	6	6.41711	111	113.5	2.5	2.25225	0.84	0.876652	0.036652	58.0025	62.0324	4.02994	6.94787	4.36334	127.5	140.67	13.17	10.3294	85.5	92.67	7.17	8.38596	42	48	6	14.2857	184.5	202.45	17.95	9.72899
CG173	35	45	10	28.5714	1.595	1.588	-0.012	-0.749998	80.5	77.8	-2.7	-3.35403	31.6428	30.8517	-0.791105	-2.50011	84	84	0	0	114	111	-3	-2.63158	0.74	0.756757	0.0167568	52.6646	52.8967	0.232147	0.440803	2.26443	98.5	129.33	30.83	31.2995	68.5	94	25.5	37.2263	30	35.33	5.33	17.7667	144.167	191.997	47.83	33.1769
CG174	43	50	7	16.2791	1.57	1.573	0.0029999	0.191077	77.5	82.4	4.9	6.32258	31.4414	33.302	1.86052	5.91743	88	98.5	10.5	11.9318	113	119	6	5.30973	0.78	0.827731	0.0477311	56.051	62.6192	6.56825	11.7183	6.11937	132	178.33	46.33	35.0985	85	107	22	25.8823	47	71.33	24.33	51.766	188.667	249.663	60.9967	32.3304
CG175	50	58	8	16	1.49	1.486	-0.0040001	-0.268461	66.8	64.8	-2	-2.99401	30.0887	29.3452	-0.743511	-2.47106	95	100	5	5.26316	99	97.8	-1.2	-1.21212	0.96	1.02249	0.0624949	63.7584	67.2947	3.53637	5.54651	6.50989	118	147.67	29.67	25.1441	70	76.33	6.33	9.04286	48	71.34	23.34	48.625	164.667	198.557	33.89	20.581
CG176	48	57	9	18.75	1.687	1.675	-0.0150001	-0.88758	90.5	94.8	4.3	4.75138	31.7994	33.7893	1.9899	6.25769	98.2	101	2.8	2.85133	122.3	123	0.699997	0.572361	0.8	0.821138	0.0211382	58.2098	60.2985	2.08867	3.58818	2.64227	126.5	172	45.5	35.9684	85	104.33	19.33	22.7412	41.5	67.67	26.17	63.0602	183.167	241.553	58.3867	31.8762
CG177	36	46	10	27.7778	1.587	1.584	-0.006	-0.377361	76.3	85.6	9.29999	12.1887	30.295	34.1164	3.82144	12.6141	92	103	11	11.9565	116	122	6	5.17241	0.79	0.844262	0.0542623	57.971	65.0252	7.05424	12.1686	6.86864	107.5	140.67	33.17	30.8558	70	93	23	32.8571	37.5	47.67	10.17	27.12	154.167	202.67	48.5033	31.4616
CG178	41	49	8	19.5122	1.676	1.671	-0.0089999	-0.535711	113.4	116.2	2.8	2.46913	40.3706	41.6153	1.24474	3.08327	99	112.5	13.5	13.6364	144	143	-1	-0.694444	0.69	0.786713	0.0967133	59.0692	67.325	8.25574	13.9764	14.0164	108.5	133.67	25.17	23.1981	72.5	95.33	22.83	31.4897	36	38.34	2.34	6.49999	156.833	197.223	40.39	25.7535
CG179	42	49	7	16.6667	1.583	1.588	0.008	0.50633	88.8	93.6	4.8	5.4054	35.4365	37.1172	1.68063	4.74266	100	112	12	12	125	128	3	2.4	0.8	0.875	0.075	63.1712	70.529	7.35776	11.6473	9.375	125	130.33	5.33	4.264	82.5	87.33	4.83	5.85455	42.5	43	0.5	1.17647	180	188.55	8.55	4.75
CG180	44	52	8	18.1818	1.536	1.523	-0.017	-1.10389	76.3	76.2	-0.100006	-0.13107	32.3402	32.8515	0.511337	1.58112	92	99.5	7.5	8.15217	114	116.5	2.5	2.19298	0.81	0.854077	0.0440773	59.8958	65.3316	5.43575	9.07534	5.44164	90	142.33	52.33	58.1444	59	89.67	30.67	51.983	31	52.66	21.66	69.871	129.333	202.11	72.7767	56.2706
CG181	36	44	8	22.2222	1.575	1.571	-0.0090001	-0.569624	68.1	66.4	-1.7	-2.49633	27.4528	26.9039	-0.548826	-1.99917	84.1	85.5	1.4	1.66469	103.5	103	-0.5	-0.483092	0.81	0.830097	0.0200971	53.3968	54.4239	1.02711	1.92354	2.48112	124	131.33	7.33	5.91129	82.5	89	6.5	7.87879	41.5	42.33	0.830002	2	179	190.663	11.6633	6.51583
CG182	36	43	7	19.4444	1.536	1.531	-0.0089999	-0.584412	63	64.8	1.8	2.85715	26.7029	27.6455	0.942631	3.53007	74	77	3	4.05405	106.2	104	-2.2	-2.07156	0.7	0.740385	0.0403847	48.1771	50.2939	2.11684	4.39388	5.76924	101	115	14	13.8614	66.5	66.67	0.169998	0.255636	34.5	48.33	13.83	40.087	145.333	159.447	14.1133	9.71102
CG183	45	53	8	17.7778	1.536	1.533	-0.007	-0.454543	41.7	41.9	0.200001	0.479618	17.6748	17.8291	0.154348	0.87327	61	65.5	4.5	7.37705	88	91.5	3.5	3.97727	0.69	0.715847	0.025847	39.7135	42.7267	3.01314	7.58718	3.74594	93.5	152.33	58.83	62.9198	59.5	89.33	29.83	50.1345	34	63	29	85.2941	133.167	211.883	78.7167	59.1114
CG184	46	54	8	17.3913	1.525	1.513	-0.017	-1.11111	63.8	72	8.2	12.8527	27.4335	31.4525	4.01897	14.6499	85	97.1	12.1	14.2353	104	108.1	4.1	3.94231	0.82	0.898242	0.0782424	55.7377	64.1771	8.43943	15.1413	9.54175	85	156.33	71.33	83.9176	55.5	102	46.5	83.7838	29.5	54.33	24.83	84.1695	122	224.33	102.33	83.877
CG185	40	50	10	25	1.618	1.601	-0.0190001	-1.17284	48.4	65.2	16.8	34.7107	18.4879	25.4369	6.94901	37.5868	65	93	28	43.0769	90	108	18	20	0.72	0.861111	0.141111	40.1731	58.0887	17.9156	44.5962	19.5988	96	130.67	34.67	36.1146	57.5	80.67	23.17	40.2957	38.5	50	11.5	29.8701	134.333	184.45	50.1167	37.3077
CG186	49	57	8	16.3265	1.644	1.646	0.006	0.365856	58.5	74	15.5	26.4957	21.6447	27.3132	5.66843	26.1885	68	91.5	23.5	34.5588	103	118.5	15.5	15.0485	0.66	0.772152	0.112152	41.3625	55.5893	14.2268	34.3953	16.9927	87	114.67	27.67	31.8046	57.5	76.67	19.17	33.3391	29.5	38	8.5	28.8136	125.333	165.783	40.45	32.2739
CG187	47	58	11	23.4043	1.584	1.566	-0.0140001	-0.88608	95.4	107.6	12.2	12.7883	38.0223	43.8762	5.85391	15.396	98	119	21	21.4286	120	133	7	5.55556	0.78	0.894737	0.114737	61.8687	75.9898	14.1211	22.8243	14.7098	92.5	116.33	23.83	25.7622	72.5	88.33	15.83	21.8345	20	28	8	40	140.833	175.217	34.3834	24.4142
CG188	40	47	7	17.5	1.629	1.606	-0.024	-1.4724	68.1	93.6	25.5	37.4449	25.6629	36.2898	10.627	41.4099	73.5	99.5	26	35.3742	117.5	129.5	12	10.2128	0.63	0.76834	0.13834	45.1197	61.9552	16.8355	37.3129	21.9587	111.5	151	39.5	35.426	74.5	97.67	23.17	31.1007	37	53.33	16.33	44.1351	161.167	216.113	54.9467	34.0931
CG189	34	42	8	23.5294	1.621	1.606	-0.0140001	-0.864201	50.2	49.9	-0.299999	-0.597608	19.1046	19.3468	0.242229	1.26791	69	77	8	11.5942	88	91	3	3.40909	0.78	0.846154	0.0661539	42.5663	47.9452	5.37889	12.6365	8.48127	94	120.33	26.33	28.0106	60	72.67	12.67	21.1167	34	47.66	13.66	40.1765	134	168.777	34.7767	25.9527
CG190	48	56	8	16.6667	1.649	1.631	-0.0189999	-1.15151	74.5	99.2	24.7	33.1544	27.3977	37.291	9.89322	36.1096	84	108	24	28.5714	117	133.5	16.5	14.1026	0.72	0.808989	0.0889887	50.94	66.217	15.2771	29.9904	12.3595	136	107.67	-28.33	-20.8309	86.5	77.67	-8.83	-10.2081	49.5	30	-19.5	-39.3939	193.667	159.45	-34.2167	-17.6678
CG191	44	52	8	18.1818	1.628	1.644	0.0140001	0.858899	93.3	90.8	-2.5	-2.67953	35.2024	33.5956	-1.60686	-4.56463	98	128	30	30.6122	129	130	1	0.775194	0.76	0.984615	0.224615	60.1966	77.8589	17.6623	29.3411	29.5547	102	127.67	25.67	25.1667	63.5	82.67	19.17	30.189	38.5	45	6.5	16.8831	144.333	182.783	38.45	26.6397
CG192	35	43	8	22.8571	1.583	1.577	-0.003	-0.189875	85.6	98.2	12.6	14.7196	34.1595	39.4864	5.32692	15.5942	96	112	16	16.6667	123	128	5	4.06504	0.78	0.875	0.095	60.6444	71.0209	10.3766	17.1105	12.1795	102	152	50	49.0196	76	103.33	27.33	35.9605	26	48.67	22.67	87.1923	152.667	220.887	68.22	44.6856
CG193	49	59	10	20.4082	1.696	1.693	-0.0070001	-0.41177	76.8	98.8	22	28.6458	26.6999	34.4701	7.77025	29.1022	77	103	26	33.7662	118	135	17	14.4068	0.65	0.762963	0.112963	45.4009	60.8387	15.4378	34.0033	17.3789	126	147	21	16.6667	86.5	97.67	11.17	12.9133	39.5	49.33	9.83	24.8861	183.667	212.113	28.4467	15.4882
CG194	36	46	10	27.7778	1.586	1.595	0.005	0.314465	50.6	51	0.400002	0.790517	20.1161	20.047	-0.0691452	-0.34373	70	75.5	5.5	7.85714	94	93.3	-0.699997	-0.744678	0.74	0.809218	0.0692176	44.1362	47.3354	3.19923	7.24854	9.35372	87	94.33	7.33	8.42529	65	62.67	-2.33	-3.58462	22	31.66	9.66	43.9091	130.333	136.11	5.77667	4.43223
CG195	39	46	7	17.9487	1.625	1.63	0	0	67.1	61.8	-5.3	-7.89866	25.4107	23.2602	-2.15046	-8.46283	75	86	11	14.6667	102	96.5	-5.5	-5.39216	0.74	0.891192	0.151192	46.1538	52.7607	6.60689	14.3149	20.4313	115.5	103	-12.5	-10.8225	65.5	57.33	-8.17	-12.4733	50	45.67	-4.33	-8.66	159.167	141.22	-17.9467	-11.2754
CG196	46	54	8	17.3913	1.717	1.697	-0.023	-1.33721	105.5	104	-1.5	-1.4218	35.7859	36.1135	0.327614	0.915483	110	117	7	6.36364	125	130	5	4	0.88	0.9	0.02	64.0652	68.9452	4.87997	7.61718	2.27272	98	110	12	12.2449	64.5	74	9.5	14.7287	33.5	36	2.5	7.46269	141	159.333	18.3333	13.0024
CG197	42	51	9	21.4286	1.565	1.565	-0.005	-0.318471	87.6	96.4	8.8	10.0457	35.7664	39.3594	3.59298	10.0457	98.5	116	17.5	17.7665	103.5	124	20.5	19.8068	0.95	0.935484	-0.0145161	62.9393	74.1214	11.1821	17.7665	-1.52801	96.5	152.67	56.17	58.2073	70.5	94.33	23.83	33.8014	26	58.34	32.34	124.385	143.5	215.557	72.0567	50.2137
CG198	47	57	10	21.2766	1.615	1.615	-0.005	-0.308642	86.6	71.8	-14.8	-17.0901	33.2027	27.5283	-5.67436	-17.0901	116	106	-10	-8.62069	113	106.5	-6.5	-5.75221	1.03	0.995305	-0.0346948	71.8266	65.6347	-6.19195	-8.62069	-3.36843	130	153.33	23.33	17.9462	87	92	5	5.74713	43	61.33	18.33	42.6279	188	214.663	26.6633	14.1826
CG199	42	52	10	23.8095	1.51	1.523	0.013	0.860928	61	83.2	22.2	36.3934	26.7532	35.8693	9.11614	34.0749	72	97.5	25.5	35.4167	100	120	20	20	0.72	0.8125	0.0925	47.6821	64.0184	16.3363	34.2608	12.8472	107	121.33	14.33	13.3925	64	73.33	9.33	14.5781	43	48	5	11.6279	149.667	170.217	20.55	13.7305
CG200	48	56	8	16.6667	1.534	1.53	0	0	70.6	74	3.4	4.81587	30.0023	31.6118	1.60952	5.36465	93	95.6	2.6	2.7957	108	118.6	10.6	9.81481	0.86	0.806071	-0.0539292	60.6258	62.4837	1.85785	3.06445	-6.27084	109	137.67	28.67	26.3027	69	97.33	28.33	41.058	40	40.34	0.339996	0.849991	155	202.557	47.5567	30.6817
CG201	46	53	7	15.2174	1.522	1.524	0.0040001	0.263162	85	97.4	12.4	14.5882	36.6935	41.9362	5.24265	14.2877	95	118	23	24.2105	120	128	8	6.66667	0.79	0.921875	0.131875	62.4179	77.4278	15.0099	24.0475	16.693	110.5	154.67	44.17	39.9729	79.5	95.67	16.17	20.3396	31	59	28	90.3226	163.5	218.45	54.95	33.6086
CG202	42	51	9	21.4286	1.536	1.553	0.013	0.844157	63.4	63.8	0.399998	0.630911	26.8724	26.4532	-0.419251	-1.56015	77	94.5	17.5	22.7273	114	110	-4	-3.50877	0.68	0.859091	0.179091	50.1302	60.85	10.7198	21.3838	26.3369	93	140.67	47.67	51.2581	62.5	78.67	16.17	25.872	30.5	62	31.5	103.279	134.667	193.117	58.45	43.4035
CG203	43	51	8	18.6046	1.652	1.624	-0.026	-1.57576	84.7	88.4	3.7	4.36836	31.0358	33.5182	2.48234	7.9983	96	108	12	12.5	115	123	8	6.95652	0.83	0.878049	0.0480488	58.1114	66.5025	8.39108	14.4397	5.78901	96.5	130.67	34.17	35.4093	58	78	20	34.4828	38.5	52.67	14.17	36.8052	135.167	182.67	47.5033	35.1443
CG204	32	40	8	25	1.609	1.606	-0.0040001	-0.248451	61.6	77.4	15.8	25.6494	23.7941	30.0089	6.21483	26.1192	67	79	12	17.9105	97.5	111	13.5	13.8461	0.69	0.711712	0.0217117	41.6408	49.1905	7.54977	18.1307	3.14662	117.5	118.67	1.17	0.995743	63.5	77.67	14.17	22.315	54	41	-13	-24.0741	159.833	170.45	10.6167	6.64234
CG205	47	54	7	14.8936	1.658	1.645	-0.015	-0.903614	54.1	62.4	8.3	15.342	19.6801	23.0597	3.37951	17.1722	65	75	10	15.3846	96	102	6	6.25	0.68	0.735294	0.0552941	39.2039	45.5927	6.38884	16.2965	8.13148	133	162.67	29.67	22.3083	83.5	90.33	6.83	8.17964	49.5	72.34	22.84	46.1414	188.667	222.89	34.2233	18.1396
CG206	46	56	10	21.7391	1.458	1.451	-0.0090001	-0.616443	101.6	113.6	12	11.811	47.7946	53.9565	6.16188	12.8924	107	125	18	16.8224	139	150	11	7.91367	0.77	0.833333	0.0633333	73.3882	86.1475	12.7593	17.386	8.22511	113	131.67	18.67	16.5221	74.5	85	10.5	14.094	38.5	46.67	8.17	21.2208	162.667	188.337	25.67	15.7807
CG207	45	53	8	17.7778	1.649	1.645	-0.005	-0.30303	81.8	87.2	5.39999	6.60146	30.0824	32.2244	2.14202	7.12053	97	103.1	6.1	6.28866	112	118.1	6.1	5.44643	0.87	0.872989	0.002989	58.8235	62.6748	3.85124	6.54711	0.343562	125	145	20	16	84	98.67	14.67	17.4643	41	46.33	5.33	13	181	210.78	29.78	16.453
CG208	39	49	10	25.641	1.463	1.47	0.01	0.684931	64.2	62	-2.2	-3.42679	29.9948	28.6917	-1.30308	-4.34434	92.2	88	-4.2	-4.55531	99.3	99	-0.300003	-0.302118	0.93	0.888889	-0.0411111	63.0212	59.864	-3.15724	-5.0098	-4.42055	113.5	148.67	35.17	30.9868	88	102	14	15.9091	25.5	46.67	21.17	83.0196	172.167	216.67	44.5033	25.849
CG209	38	46	8	21.0526	1.508	1.502	-0.008	-0.529802	55.4	49	-6.4	-11.5524	24.3617	21.7198	-2.64185	-10.8443	79	82	3	3.79747	97	90	-7	-7.2165	0.81	0.911111	0.101111	52.3873	54.5939	2.20661	4.21211	12.4828	100.5	80.33	-20.17	-20.0696	72.5	81.67	9.17	12.6483	28	-1.34	-29.34	-104.786	148.833	134.777	-14.0567	-9.44456
CG210	37	44	7	18.9189	1.596	1.602	0.002	0.124998	63.4	77.6	14.2	22.3975	24.8899	30.2369	5.34694	21.4824	76	95	19	25	102	114.5	12.5	12.2549	0.75	0.829694	0.0796943	47.6191	59.3009	11.6818	24.5318	10.6259	139	141.67	2.67	1.92086	88	98.67	10.67	12.125	51	43	-8	-15.6863	197.667	207.45	9.78332	4.94941
CG211	42	49	7	16.6667	1.524	1.526	0.006	0.39474	78.9	87.4	8.5	10.7731	33.9709	37.532	3.56115	10.483	91	93.2	2.2	2.41758	116	125.2	9.2	7.93103	0.78	0.744409	-0.035591	59.7113	61.0747	1.36342	2.28335	-4.56295	123.5	178.33	54.83	44.3968	89	106.67	17.67	19.8539	34.5	71.66	37.16	107.71	182.833	249.443	66.61	36.4321
CG212	43	52	9	20.9302	1.506	1.502	-0.008	-0.529802	55.7	59.6	3.9	7.00179	24.5587	26.4184	1.8597	7.57247	81.2	86	4.8	5.91133	94.5	105	10.5	11.1111	0.86	0.819048	-0.0409524	53.9177	57.257	3.33933	6.19339	-4.7619	96.5	108.67	12.17	12.6114	66.5	70	3.5	5.26316	30	38.67	8.67	28.9	140.833	155.337	14.5033	10.2982
CG213	52	59	7	13.4615	1.545	1.543	-0.007	-0.451611	59.9	61.4	1.5	2.50417	25.094	25.7891	0.695122	2.77007	76	80	4	5.26316	104	106.5	2.5	2.40385	0.73	0.751174	0.0211737	49.1909	51.8471	2.65611	5.3996	2.90051	107	138	31	28.972	73	92.67	19.67	26.9452	34	45.33	11.33	33.3235	155.667	199.78	44.1133	28.3383
CG214	40	50	10	25	1.576	1.566	-0.0140001	-0.88608	69.9	88	18.1	25.8941	28.1426	35.8839	7.74123	27.5071	80	99	19	23.75	109	125	16	14.6789	0.73	0.792	0.062	50.7614	63.2184	12.457	24.5402	8.49315	126	126	0	0	75	82.67	7.67	10.2267	51	43.33	-7.67	-15.0392	176	181.113	5.11333	2.9053
CG215	32	42	10	31.25	1.53	1.543	0.013	0.849674	49.5	69.4	19.9	40.202	21.1457	29.1493	8.00355	37.8495	66	91	25	37.8788	96	112	16	16.6667	0.69	0.8125	0.1225	43.1373	58.976	15.8388	36.7171	17.7536	96.5	98.67	2.17	2.2487	69	72.33	3.33	4.82609	27.5	26.34	-1.16	-4.21819	142.5	146.89	4.39	3.0807
CG216	47	57	10	21.2766	1.634	1.624	-0.006	-0.368101	111.5	121	9.5	8.52018	41.761	45.8789	4.11795	9.86075	120	124	4	3.33333	125	130.5	5.5	4.4	0.96	0.950192	-0.0098084	73.4394	76.3547	2.91527	3.96962	-1.02171	103	126	23	22.3301	82	91	9	10.9756	21	35	14	66.6667	157.667	186.667	29	18.3932
CG217	38	45	7	18.4211	1.602	1.595	-0.005	-0.3125	111.6	113.8	2.2	1.97133	43.485	44.7323	1.2473	2.86834	112	115	3	2.67857	143	144.5	1.5	1.04895	0.78	0.795848	0.0158478	69.9126	72.1003	2.1877	3.12919	2.03177	110.5	145.33	34.83	31.5204	65	84.33	19.33	29.7385	45.5	61	15.5	34.0659	153.833	201.55	47.7167	31.0184
CG218	48	57	9	18.75	1.608	1.61	0	0	77.4	88.8	11.4	14.7287	29.9343	34.2579	4.32366	14.4438	92	103.5	11.5	12.5	106	112	6	5.66038	0.87	0.924107	0.0541071	57.2139	64.2857	7.07179	12.3603	6.21921	109.5	144.67	35.17	32.1187	82.5	94	11.5	13.9394	27	50.67	23.67	87.6667	164.5	207.337	42.8367	26.0405
CG219	32	40	8	25	1.473	1.49	0.02	1.36054	81.1	90.2	9.1	11.2207	37.3779	40.6288	3.25086	8.69727	91	106	15	16.4835	121	123	2	1.65289	0.75	0.861789	0.111789	61.7787	71.1409	9.36225	15.1545	14.9052	96.5	105.67	9.17	9.50259	68	78.33	10.33	15.1912	28.5	27.34	-1.16	-4.07019	141.833	157.89	16.0567	11.3208
CG220	34	43	9	26.4706	1.63	1.627	-0.003	-0.18405	88.9	97.8	8.9	10.0113	33.4601	36.9457	3.48564	10.4173	105	120.5	15.5	14.7619	117	125	8	6.83761	0.9	0.964	0.064	64.4172	74.0627	9.64551	14.9735	7.11111	129.5	129.33	-0.169998	-0.131273	84.5	92	7.5	8.87574	45	37.33	-7.67	-17.0444	185.833	190.663	4.83	2.5991
CG221	40	47	7	17.5	1.631	1.624	-0.006	-0.368101	103.3	101.8	-1.5	-1.45208	38.8322	38.599	-0.233257	-0.60068	104	117	13	12.5	123	124.5	1.5	1.21951	0.85	0.939759	0.089759	63.7646	72.0443	8.27977	12.9849	10.5599	120	131	11	9.16667	72	85.67	13.67	18.9861	48	45.33	-2.67	-5.5625	168	188.113	20.1133	11.9722
CG222	34	41	7	20.5882	1.533	1.534	0.0040001	0.261442	68.8	86.2	17.4	25.2907	29.2755	36.6317	7.35616	25.1274	94	95	1	1.06383	113	124	11	9.73451	0.83	0.766129	-0.063871	61.3177	61.9296	0.611919	0.997949	-7.6953	106	107.67	1.67	1.57547	69.5	74.33	4.83	6.94964	36.5	33.34	-3.16	-8.65754	152.333	157.223	4.89	3.21007
CG223	53	60	7	13.2075	1.526	1.517	-0.013	-0.849674	65.9	72.4	6.5	9.86343	28.2993	31.4606	3.16129	11.1709	83	93	10	12.0482	97	103	6	6.18557	0.86	0.902913	0.0429126	54.3906	61.3052	6.91465	12.7129	4.98984	93	115.67	22.67	24.3763	62.5	72	9.5	15.2	30.5	43.67	13.17	43.1803	134.667	163.67	29.0033	21.5371
CG224	42	50	8	19.0476	1.591	1.578	-0.0120001	-0.754722	82.2	77	-5.2	-6.32603	32.4737	30.9227	-1.55103	-4.77625	94.7	96.7	2	2.11193	110.7	111	0.300003	0.271006	0.86	0.871171	0.0111711	59.5223	61.2801	1.75779	2.95316	1.29896	117.5	129.33	11.83	10.0681	77.5	87	9.5	12.2581	40	42.33	2.33	5.825	169.167	187.33	18.1633	10.7369
CG225	45	55	10	22.2222	1.593	1.578	-0.0120001	-0.754722	82.7	79	-3.7	-4.474	32.5892	31.7258	-0.863375	-2.64927	99	110	11	11.1111	114	115	1	0.877193	0.87	0.956522	0.0865217	62.1469	69.7085	7.56161	12.1673	9.94503	113	129.33	16.33	14.4513	81	93.33	12.33	15.2222	32	36	4	12.5	167	191.55	24.55	14.7006
CG226	37	46	9	24.3243	1.594	1.592	0.002	0.125784	86.6	88.6	2	2.30947	34.0833	34.9581	0.874809	2.56668	97.5	109	11.5	11.7949	115	115	0	0	0.85	0.947826	0.0978261	61.1669	68.4673	7.30046	11.9353	11.509	113	135	22	19.469	69	84.33	15.33	22.2174	44	50.67	6.67	15.1591	159	191.22	32.22	20.2642
CG227	30	40	10	33.3333	1.544	1.553	0.013	0.844157	84.6	93.8	9.20001	10.8747	35.4875	38.892	3.40444	9.59335	96	117.5	21.5	22.3958	117	122.5	5.5	4.70085	0.82	0.959184	0.139184	62.1762	75.66	13.4839	21.6865	16.9736	94	116.67	22.67	24.117	64.5	94.67	30.17	46.7752	29.5	22	-7.5	-25.4237	137	179.783	42.7833	31.2287
CG228	34	43	9	26.4706	1.71	1.68	-0.0300001	-1.75439	55	47.5	-7.5	-13.6364	18.8092	16.8297	-1.97956	-10.5244	69	67	-2	-2.89855	91	90	-1	-1.0989	0.76	0.744444	-0.0155556	40.3509	39.8809	-0.469921	-1.16459	-2.04678	108.5	124.33	15.83	14.5899	77.5	83.67	6.17	7.96129	31	40.66	9.66	31.1613	160.167	180.11	19.9433	12.4516
CG229	43	54	11	25.5814	1.717	1.718	-0.002	-0.116278	109.5	117.2	7.7	7.03196	37.1427	39.7083	2.56559	6.9074	109	113	4	3.66973	132	136	4	3.0303	0.83	0.830882	0.0008824	63.4828	65.7742	2.29134	3.60938	0.106312	113	118.67	5.67	5.0177	80	83	3	3.75	33	35.67	2.67	8.0909	166.333	174.003	7.67	4.61122
CG230	48	56	8	16.6667	1.588	1.586	-0.0040001	-0.251577	89.6	87.8	-1.8	-2.00892	35.531	34.905	-0.625919	-1.76162	91.5	112.5	21	22.9508	124	120	-4	-3.22581	0.74	0.9375	0.1975	57.6196	70.9332	13.3135	23.1059	26.6892	132.5	150	17.5	13.2075	86	101	15	17.4419	46.5	49	2.5	5.37634	189.833	217.333	27.5	14.4864
CG231	36	45	9	25	1.625	1.619	-0.011	-0.674849	50.2	57.4	7.2	14.3426	19.0106	21.8987	2.88804	15.1917	71	86	15	21.1268	90	98	8	8.88889	0.79	0.877551	0.087551	43.6923	53.1192	9.4269	21.5757	11.0824	103	171.67	68.67	66.6699	65.5	86.67	21.17	32.3206	37.5	85	47.5	126.667	146.667	229.45	82.7833	56.4432
CG232	47	54	7	14.8936	1.468	1.468	-0.002	-0.136053	69.4	75	5.6	8.06916	32.2038	34.8024	2.59858	8.06917	95	108	13	13.6842	112	119	7	6.25	0.85	0.907563	0.057563	64.7139	73.5695	8.85558	13.6842	6.77212	112.5	137.33	24.83	22.0711	78	85.33	7.33	9.39744	34.5	52	17.5	50.7246	164.5	194.217	29.7167	18.0648
CG233	34	42	8	23.5294	1.583	1.582	0.002	0.126581	59.2	58.6	-0.600002	-1.01352	23.6243	23.4145	-0.209866	-0.888344	70	83	13	18.5714	92	95	3	3.26087	0.76	0.873684	0.113684	44.2198	52.4652	8.2454	18.6464	14.9584	117	121.67	4.67	3.99145	77.5	83.33	5.83	7.52258	39.5	38.34	-1.16	-2.93672	168.667	177.223	8.55666	5.07312
CG234	43	50	7	16.2791	1.533	1.526	-0.0039999	-0.261435	80.4	87.8	7.4	9.20398	34.2115	37.7038	3.49235	10.2081	94.5	111	16.5	17.4603	119.2	123	3.8	3.18792	0.79	0.902439	0.112439	61.6438	72.7392	11.0953	17.9991	14.2328	111	139.33	28.33	25.5225	76.5	87.67	11.17	14.6013	34.5	51.66	17.16	49.7391	162	197.777	35.7767	22.0844
CG235	38	48	10	26.3158	1.658	1.657	-0.003	-0.180724	74.4	88	13.6	18.2796	27.0647	32.0507	4.98597	18.4224	92	107	15	16.3043	112	113	1	0.892857	0.82	0.946903	0.126903	55.4885	64.5745	9.08599	16.3745	15.4759	102	129.67	27.67	27.1274	65	92.67	27.67	42.5692	37	37	0	0	145.333	191.45	46.1167	31.7316
CG236	34	42	8	23.5294	1.571	1.564	-0.006	-0.382168	71.8	86	14.2	19.7771	29.0919	35.1581	6.06616	20.8517	81.9	99.5	17.6	21.4896	107.2	119	11.8	11.0075	0.76	0.836134	0.0761344	52.1324	63.6189	11.4865	22.0334	10.0177	120	138.33	18.33	15.275	78.5	96.33	17.83	22.7134	41.5	42	0.5	1.20482	172.333	202.55	30.2167	17.5339
CG237	45	55	10	22.2222	1.542	1.529	-0.0109999	-0.71428	53.1	55.2	2.1	3.95481	22.3319	23.6115	1.27963	5.73003	69	73	4	5.7971	110	99	-11	-10	0.63	0.737374	0.107374	44.7471	47.7436	2.99654	6.69662	17.0434	110.5	116.67	6.17	5.58371	73	78.67	5.67	7.76712	37.5	38	0.5	1.33333	159.167	169.117	9.95	6.25131
CG238	50	59	9	18	1.533	1.53	0	0	56.6	67.2	10.6	18.7279	24.0842	28.7069	4.62271	19.194	73	87	14	19.1781	103.5	113	9.5	9.17874	0.71	0.769912	0.0599115	47.6191	56.8627	9.2437	19.4118	8.43825	128.5	150.67	22.17	17.2529	88.5	101.67	13.17	14.8813	40	49	9	22.5	187.5	218.45	30.95	16.5067
CG239	40	47	7	17.5	1.563	1.544	-0.0159999	-1.02564	71.1	86.8	15.7	22.0816	29.1039	36.4104	7.30644	25.1047	76	93	17	22.3684	116	125.5	9.5	8.18966	0.66	0.741036	0.0810359	48.6244	60.2332	11.6087	23.8742	12.2782	97	104.33	7.33	7.5567	67.5	69	1.5	2.22222	29.5	35.33	5.83	19.7627	142	150.33	8.33	5.8662
CG240	41	51	10	24.3902	1.559	1.538	-0.022	-1.41025	70.7	77.2	6.5	9.19378	29.0889	32.6366	3.54769	12.196	88.5	110	21.5	24.2938	112.5	118	5.5	4.88889	0.79	0.932203	0.142203	56.7672	71.5215	14.7543	25.9909	18.0004	88.5	117.67	29.17	32.9605	57	85	28	49.1228	31.5	32.67	1.17	3.71428	126.5	174.337	47.8367	37.8156
CG241	33	43	10	30.303	1.573	1.578	0.0079999	0.509548	74.8	102.5	27.7	37.0321	30.2304	41.1633	10.9329	36.1651	89.5	111	21.5	24.0223	123.5	140	16.5	13.3603	0.72	0.792857	0.0728571	56.8976	70.3422	13.4446	23.6294	10.119	105	119.67	14.67	13.9714	62.5	76.67	14.17	22.672	42.5	43	0.5	1.17647	146.667	170.783	24.1166	16.4432
CG242	46	54	8	17.3913	1.688	1.678	-0.0120001	-0.710064	102.7	116.2	13.5	13.1451	36.0434	41.2688	5.22545	14.4977	93	104.5	11.5	12.3656	133	140.5	7.5	5.6391	0.7	0.743772	0.0437723	55.0948	62.2765	7.18173	13.0352	6.25318	109.5	103	-6.5	-5.93607	82.5	68.33	-14.17	-17.1758	27	34.67	7.67	28.4074	164.5	148.553	-15.9467	-9.69402
CG243	36	43	7	19.4444	1.515	1.51	-0.01	-0.657894	64.8	65	0.199997	0.308637	28.2325	28.5075	0.274994	0.974032	81	83.5	2.5	3.08642	106	102.5	-3.5	-3.30189	0.76	0.814634	0.0546342	53.4654	55.298	1.83266	3.42776	7.1887	97.5	118	20.5	21.0256	62.5	75.67	13.17	21.072	35	42.33	7.33	20.9429	139.167	168.447	29.28	21.0395
CG244	34	42	8	23.5294	1.565	1.554	-0.016	-1.01911	69.8	79.2	9.39999	13.467	28.4988	32.7962	4.29736	15.0791	86	107	21	24.4186	101	108.5	7.5	7.42574	0.85	0.986175	0.136175	54.9521	68.8546	13.9025	25.2993	16.0206	110	126	16	14.5455	71.5	84.33	12.83	17.9441	38.5	41.67	3.17	8.23376	157.667	182.22	24.5533	15.5729
CG245	37	44	7	18.9189	1.539	1.541	0.001	0.0649381	74.6	86	11.4	15.2815	31.4964	36.2154	4.71894	14.9825	91	102	11	12.0879	123	132	9	7.31707	0.74	0.772727	0.0327272	59.1293	66.1908	7.06149	11.9424	4.4226	101.5	123.67	22.17	21.8424	70.5	88.33	17.83	25.2908	31	35.34	4.34	14	148.5	182.557	34.0567	22.9338
CG246	32	40	8	25	1.561	1.565	0.0050001	0.32052	71.5	79.2	7.7	10.7692	29.3427	32.3368	2.99405	10.2037	78	94	16	20.5128	117	117	0	0	0.67	0.803419	0.133419	49.968	60.0639	10.0959	20.2048	19.9133	100.5	99	-1.5	-1.49254	62.5	70.67	8.17	13.072	38	28.33	-9.67	-25.4474	142.167	146.113	3.94665	2.77608
CG247	41	49	8	19.5122	1.598	1.593	-0.007	-0.437498	68.7	60.4	-8.29999	-12.0815	26.9032	23.8016	-3.10159	-11.5287	87	82	-5	-5.74713	110	98	-12	-10.9091	0.79	0.836735	0.0467347	54.443	51.4752	-2.96785	-5.45129	5.91578	114.5	100	-14.5	-12.6638	67.5	64	-3.5	-5.18518	47	36	-11	-23.4043	159.5	142.667	-16.8333	-10.5538
CG248	37	45	8	21.6216	1.59	1.584	-0.006	-0.377361	66.8	72.8	6	8.98204	26.423	29.0149	2.59189	9.80922	81.5	89	7.5	9.20245	111.4	117	5.6	5.02693	0.73	0.760684	0.0306838	51.2579	56.1869	4.92901	9.6161	4.20325	109.5	118.67	9.17	8.37443	83.5	84.33	0.830002	0.994014	26	34.34	8.34	32.0769	165.167	174.89	9.72333	5.88698
CG249	51	59	8	15.6863	1.586	1.572	-0.018	-1.13208	50.3	54	3.7	7.35587	19.9968	21.8519	1.85502	9.27656	76.9	75	-1.9	-2.47074	92.8	94	1.2	1.2931	0.83	0.797872	-0.0321276	48.4868	47.7099	-0.77684	-1.60217	-3.8708	110.5	136	25.5	23.0769	77	92.67	15.67	20.3507	33.5	43.33	9.83	29.3433	161.833	197.78	35.9467	22.2122
CG250	46	56	10	21.7391	1.572	1.557	-0.013	-0.828026	86.8	106.8	20	23.0415	35.1249	44.0549	8.93002	25.4236	91	100	9	9.89011	132	142	10	7.57576	0.69	0.704225	0.0142254	57.888	64.2261	6.33804	10.9488	2.06165	122.5	111.67	-10.83	-8.84082	88.5	86	-2.5	-2.82486	34	25.67	-8.33	-24.5	181.5	169.003	-12.4967	-6.88522
CG251	33	41	8	24.2424	1.488	1.476	-0.0140001	-0.939601	60.2	63.2	3	4.98339	27.1888	29.0098	1.82094	6.69739	69	78	9	13.0435	101	106.8	5.8	5.74258	0.68	0.730337	0.0503371	46.371	52.8455	6.47456	13.9625	7.40251	97.5	123.33	25.83	26.4923	59.5	84	24.5	41.1765	38	39.33	1.33	3.5	137.167	179.33	42.1633	30.7388
CG252	33	40	7	21.2121	1.547	1.556	0.006	0.387099	82.2	84.6	2.4	2.91971	34.3472	34.9423	0.595093	1.73258	93.4	101	7.6	8.13704	109.8	114	4.2	3.82513	0.85	0.885965	0.0359649	60.3749	64.91	4.53511	7.51157	4.23116	138	149.67	11.67	8.45652	79	99.33	20.33	25.7342	59	50.34	-8.66	-14.678	190.667	215.89	25.2233	13.229
CG253	39	47	8	20.5128	1.632	1.633	0.003	0.18405	65	57.4	-7.6	-11.6923	24.4047	21.5248	-2.87986	-11.8004	72	69	-3	-4.16667	101	91.5	-9.5	-9.40594	0.71	0.754098	0.0440984	44.1176	42.2535	-1.86413	-4.22536	6.21104	106.5	122	15.5	14.554	76.5	83.33	6.83	8.92811	30	38.67	8.67	28.9	157.5	177.553	20.0533	12.7323
CG254	44	52	8	18.1818	1.65	1.644	-0.0059999	-0.363632	92.5	102.6	10.1	10.9189	33.9761	37.9615	3.9854	11.73	101	109.5	8.5	8.41584	128	134.5	6.5	5.07812	0.79	0.814126	0.0241264	61.2121	66.6058	5.39371	8.81151	3.05397	119	140	21	17.6471	82	102.33	20.33	24.7927	37	37.67	0.669998	1.81081	173.667	208.22	34.5533	19.8964
CG255	40	48	8	20	1.642	1.622	-0.018	-1.09756	64.4	74.6	10.2	15.8385	23.8858	28.3555	4.4697	18.7128	75.6	95.5	19.9	26.3227	104.2	112	7.8	7.48561	0.73	0.852679	0.122679	46.0414	58.8779	12.8365	27.8804	16.8053	91	121	30	32.967	68	87	19	27.9412	23	34	11	47.8261	136.333	179	42.6667	31.2959
CG256	33	42	9	27.2727	1.589	1.586	-0.0040001	-0.251577	70.8	79.4	8.6	12.1469	28.0405	31.5656	3.52513	12.5716	76.5	89	12.5	16.3399	106.8	122.5	15.7	14.7004	0.72	0.726531	0.0065306	48.1435	56.116	7.97253	16.5599	0.907025	114	137	23	20.1754	84	95.33	11.33	13.4881	30	41.67	11.67	38.9	170	200.553	30.5533	17.9725
CG257	34	42	8	23.5294	1.605	1.592	-0.018	-1.11801	59.7	66.4	6.7	11.2228	23.1752	26.1988	3.02359	13.0466	69.8	84	14.2	20.3438	106.5	111.5	5	4.69484	0.66	0.753363	0.0933632	43.4891	52.7638	9.27472	21.3266	14.1459	118.5	146.67	28.17	23.7721	75	96.33	21.33	28.44	43.5	50.34	6.84	15.7241	168.5	210.89	42.39	25.1573
CG258	32	40	8	25	1.536	1.548	0.008	0.519482	69.4	78.6	9.2	13.2565	29.4155	32.8005	3.38496	11.5074	80	96	16	20	114	116	2	1.75439	0.7	0.827586	0.127586	52.0833	62.0155	9.93217	19.0698	18.2266	94	110.33	16.33	17.3723	60.5	71.33	10.83	17.9008	33.5	39	5.5	16.4179	134.333	157.883	23.55	17.531
CG259	43	50	7	16.2791	1.549	1.551	0.001	0.0645191	79.8	96.2	16.4	20.5514	33.2583	39.99	6.7317	20.2407	90	112	22	24.4444	118	125	7	5.9322	0.76	0.896	0.136	58.102	72.2115	14.1095	24.284	17.8947	108.5	130.67	22.17	20.4332	78	88.67	10.67	13.6795	30.5	42	11.5	37.7049	160.5	189.783	29.2833	18.2451
CG260	39	46	7	17.9487	1.543	1.537	-0.003	-0.194807	50.5	58.6	8.1	16.0396	21.2109	24.8056	3.59469	16.9473	67	81	14	20.8955	93	105	12	12.9032	0.72	0.771429	0.0514286	43.4219	52.7001	9.27816	21.3675	7.14285	107.5	111.33	3.83	3.56279	69	75.33	6.33	9.17392	38.5	36	-2.5	-6.49351	153.5	161.55	8.05	5.2443
CG261	45	52	7	15.5556	1.475	1.459	-0.021	-1.41892	65.2	70.9	5.7	8.74234	29.9684	33.307	3.33861	11.1404	79	99.5	20.5	25.9494	112	116.5	4.5	4.01786	0.71	0.854077	0.144077	53.5593	68.1974	14.6381	27.3306	20.2926	123.5	153	29.5	23.8866	83	107.67	24.67	29.7229	40.5	45.33	4.83	11.9259	178.833	224.78	45.9467	25.6925
CG262	46	54	8	17.3913	1.524	1.505	-0.015	-0.986841	75.7	77.2	1.5	1.98151	32.5931	34.0835	1.49039	4.57272	90	99.5	9.5	10.5556	117	119	2	1.7094	0.77	0.836134	0.0661345	59.0551	66.113	7.05785	11.9513	8.58889	98.5	162.33	63.83	64.802	71	112	41	57.7465	27.5	50.33	22.83	83.0182	145.833	236.997	91.1633	62.512
CG263	40	50	10	25	1.617	1.602	-0.018	-1.11111	88.4	87	-1.4	-1.58371	33.809	33.8996	0.09058	0.267917	107	106	-1	-0.934579	122	112	-10	-8.19672	0.88	0.946429	0.0664286	66.1719	66.1673	-0.004631	-0.0069985	7.5487	124.5	142.33	17.83	14.3213	80	96.67	16.67	20.8375	44.5	45.66	1.16	2.60675	177.833	206.777	28.9433	16.2755
CG264	41	48	7	17.0732	1.553	1.549	-0.0009999	-0.0645115	68.2	73.8	5.60001	8.21115	28.2775	30.7577	2.48015	8.77074	80	93.5	13.5	16.875	108	108	0	0	0.74	0.865741	0.125741	51.5132	60.3615	8.84832	17.1768	16.992	96.5	100	3.5	3.62694	65	74.33	9.33	14.3538	31.5	25.67	-5.83	-18.5079	139.833	149.553	9.72	6.95113
CG265	43	53	10	23.2558	1.566	1.556	-0.0140001	-0.891723	64.1	78.2	14.1	21.9969	26.1381	32.2989	6.16075	23.57	73	101	28	38.3562	105	115.5	10.5	10	0.7	0.874459	0.174459	46.6156	64.91	18.2945	39.2453	24.9227	84	123.67	39.67	47.2262	53	78.67	25.67	48.434	31	45	14	45.1613	119.333	176.117	56.7833	47.5838
CG266	33	41	8	24.2424	1.662	1.66	0	0	84.6	80.2	-4.4	-5.20095	30.6273	29.1044	-1.5229	-4.97238	88.3	92.5	4.2	4.75651	117.6	116	-1.6	-1.36054	0.75	0.797414	0.0474138	53.1288	55.7229	2.59413	4.88272	6.32184	103	112	9	8.73786	70.5	78.67	8.17	11.5886	32.5	33.33	0.830002	2.55385	150	164.447	14.4467	9.63111
CG267	33	43	10	30.303	1.595	1.592	-0.008	-0.500001	75.2	90.8	15.6	20.7447	29.5595	35.8261	6.26666	21.2002	90.1	105	14.9	16.5372	113.2	126.5	13.3	11.7491	0.8	0.83004	0.0300395	56.489	65.9548	9.46575	16.7568	3.75494	103	139	36	34.9515	58	100.33	42.33	72.9828	45	38.67	-6.33	-14.0667	141.667	205.887	64.22	45.3318
CG268	41	49	8	19.5122	1.569	1.559	-0.011	-0.700639	76	78.2	2.2	2.89473	30.8722	32.1747	1.30249	4.21897	87	95	8	9.1954	119	123	4	3.36135	0.73	0.772358	0.0423577	55.4493	60.9365	5.48717	9.89582	5.80242	95.5	111.33	15.83	16.5759	63.5	81.67	18.17	28.6142	32	29.66	-2.34	-7.31249	137.833	165.777	27.9433	20.2733
CG269	51	59	8	15.6863	1.593	1.574	-0.016	-1.00629	76.4	81.2	4.8	6.28272	30.1066	32.7753	2.66869	8.86412	90	90	0	0	119	116	-3	-2.52101	0.76	0.775862	0.0158621	56.4972	57.1792	0.681988	1.20712	2.08712	124.5	191.33	66.83	53.6787	74.5	85	10.5	14.094	50	106.33	56.33	112.66	174.167	247.997	73.83	42.3904
CG270	48	58	10	20.8333	1.584	1.577	-0.003	-0.189875	68.2	69.8	1.60001	2.34605	27.1815	28.0667	0.885206	3.25664	98	106	8	8.16327	103	107.5	4.5	4.36893	0.95	0.986046	0.0360465	61.8687	67.2162	5.34755	8.64338	3.79437	119	147	28	23.5294	77	94.67	17.67	22.948	42	52.33	10.33	24.5952	170.333	210.113	39.78	23.3542
CG271	34	43	9	26.4706	1.582	1.584	0.0039999	0.253161	64.6	75.2	10.6	16.4087	25.8119	29.9714	4.15956	16.1149	81	95.5	14.5	17.9012	106	113	7	6.60377	0.76	0.845133	0.0851328	51.201	60.2904	9.08939	17.7524	11.2017	128.5	140.67	12.17	9.47082	73	96.67	23.67	32.4247	55.5	44	-11.5	-20.7207	177.167	205.117	27.95	15.7761
CG272	31	40	9	29.0323	1.567	1.573	0.0029999	0.191077	72.7	82	9.3	12.7923	29.6071	33.1403	3.53316	11.9335	77	82	5	6.49351	106	118	12	11.3208	0.73	0.694915	-0.0350848	49.1385	52.1297	2.99121	6.0873	-4.80614	87.5	105.67	18.17	20.7657	71.5	77.33	5.83	8.15385	16	28.34	12.34	77.125	135.167	157.223	22.0567	16.3181
CG273	36	43	7	19.4444	1.563	1.543	-0.017	-1.08974	61.1	62	0.900002	1.473	25.0105	26.0411	1.03058	4.12058	69	72	3	4.34783	103	101.5	-1.5	-1.45631	0.67	0.70936	0.0393596	44.1459	46.6624	2.51647	5.70036	5.87456	126.5	125.67	-0.830002	-0.656128	77	84.67	7.67	9.96104	49.5	41	-8.5	-17.1717	177.833	182.117	4.28334	2.40863
CG274	31	40	9	29.0323	1.583	1.6	0.02	1.26582	79.9	87.8	7.9	9.88736	31.8849	34.2969	2.41198	7.56465	89	100	11	12.3596	107	109	2	1.86916	0.83	0.917431	0.0874312	56.2224	62.5	6.27763	11.1657	10.5339	94	153.33	59.33	63.117	63.5	109.33	45.83	72.1732	30.5	44	13.5	44.2623	136.333	226.217	89.8833	65.9291
CG275	49	56	7	14.2857	1.533	1.51	-0.02	-1.30719	48.8	50.4	1.6	3.27869	20.7652	22.1043	1.33912	6.44889	76	94	18	23.6842	92	98	6	6.52174	0.83	0.959184	0.129184	49.576	62.2517	12.6757	25.5681	15.5643	130.5	127.33	-3.17	-2.42912	86	84	-2	-2.32558	44.5	43.33	-1.17	-2.62921	187.833	183.33	-4.50333	-2.39751
CG276	38	46	8	21.0526	1.631	1.64	0.01	0.613496	64.4	73.8	9.4	14.5963	24.2091	27.439	3.22996	13.342	98	92	-6	-6.12245	103	103	0	0	0.95	0.893204	-0.0567961	60.0858	56.0976	-3.98827	-6.63763	-5.97854	119	125.67	6.67	5.60504	74	81.67	7.67	10.3649	45	44	-1	-2.22222	168.333	180.117	11.7833	7
CG277	44	51	7	15.9091	1.64	1.639	-0.0009999	-0.0609712	84.7	82.8	-1.89999	-2.2432	31.4917	30.8228	-0.668848	-2.12389	96	97	1	1.04167	117	117.5	0.5	0.42735	0.82	0.825532	0.0055319	58.5366	59.1824	0.64584	1.10331	0.674623	117	148	31	26.4957	82.5	87.67	5.17	6.26666	34.5	60.33	25.83	74.8696	172	206.447	34.4467	20.0271
CG278	43	52	9	20.9302	1.595	1.582	-0.018	-1.125	74.7	80.8	6.10001	8.16601	29.3629	32.2848	2.92191	9.95101	85	100	15	17.6471	124	128.5	4.5	3.62903	0.69	0.77821	0.0882101	53.2915	63.2111	9.91959	18.6138	12.7841	109.5	111	1.5	1.36986	74.5	80.33	5.83	7.82551	35	30.67	-4.33	-12.3714	159.167	164.553	5.38666	3.38429
CG279	35	44	9	25.7143	1.68	1.672	-0.0079999	-0.476184	83.3	62.6	-20.7	-24.8499	29.5139	22.3925	-7.12143	-24.1291	89.5	82	-7.5	-8.37989	114.5	97	-17.5	-15.2838	0.78	0.845361	0.0653608	53.2738	49.0431	-4.23075	-7.94152	8.3796	122.5	139.67	17.17	14.0163	77.5	97.33	19.83	25.5871	45	42.34	-2.66	-5.91112	174.167	204.557	30.39	17.4488
CG280	41	48	7	17.0732	1.45	1.459	0.0089999	0.620686	58.2	72.6	14.4	24.7423	27.6813	34.1056	6.42429	23.208	83	107	24	28.9157	100	108.5	8.5	8.5	0.83	0.986175	0.156175	57.2414	73.3379	16.0965	28.1204	18.8163	89	116.33	27.33	30.7079	56.5	71	14.5	25.6637	32.5	45.33	12.83	39.4769	126.667	163.663	36.9967	29.2079
CG281	45	53	8	17.7778	1.545	1.542	-0.0079999	-0.516122	52.1	55.6	3.5	6.71785	21.8263	23.3833	1.55698	7.13349	73	80	7	9.58904	104	108	4	3.84615	0.7	0.740741	0.0407407	47.2492	51.8807	4.63148	9.80224	5.8201	123	153.33	30.33	24.6585	77.5	88.67	11.17	14.4129	45.5	64.66	19.16	42.1099	174.667	212.443	37.7767	21.6279
CG282	33	41	8	24.2424	1.669	1.675	0.005	0.299401	95.4	107.8	12.4	12.9979	34.248	38.4228	4.17477	12.1898	101	116	15	14.8515	124	128	4	3.22581	0.81	0.90625	0.09625	60.5153	69.2537	8.73845	14.4401	11.8827	88	124	36	40.9091	63	88	25	39.6825	25	36	11	44	130	182.667	52.6667	40.5128
CG283	43	52	9	20.9302	1.633	1.605	-0.025	-1.53374	77	75.2	-1.8	-2.33767	28.8748	29.1923	0.317503	1.09959	75	90	15	20	123	123	0	0	0.61	0.731707	0.121707	45.9277	56.0748	10.147	22.0935	19.952	125.5	105.33	-20.17	-16.0717	85.5	74.67	-10.83	-12.6667	40	30.66	-9.34	-23.35	182.5	155.11	-27.39	-15.0082
CG284	42	49	7	16.6667	1.611	1.605	-0.005	-0.310559	106.7	135.6	28.9	27.0853	41.1125	52.6392	11.5268	28.0372	119	151	32	26.8908	135	158	23	17.037	0.88	0.955696	0.0756962	73.8672	94.081	20.2138	27.3651	8.60185	110.5	138.67	28.17	25.4932	71	101.33	30.33	42.7183	39.5	37.34	-2.16	-5.46836	157.833	206.223	48.39	30.6589
CG285	35	43	8	22.8571	1.592	1.595	0.005	0.314465	54.8	63.4	8.6	15.6934	21.6219	24.9211	3.29921	15.2586	67	76	9	13.4328	93	104	11	11.828	0.72	0.730769	0.0107692	42.0854	47.6489	5.56348	13.2195	1.49572	100	118.33	18.33	18.33	67	74.67	7.67	11.4478	33	43.66	10.66	32.303	144.667	168.11	23.4433	16.2051
CG286	37	45	8	21.6216	1.602	1.594	-0.006	-0.375003	97.7	104.6	6.9	7.06244	38.0688	41.1675	3.09872	8.13979	89	108	19	21.3483	122	130.5	8.5	6.96721	0.73	0.827586	0.0975862	55.5556	67.7541	12.1985	21.9573	13.368	111.5	125.67	14.17	12.7085	74	92	18	24.3243	37.5	33.67	-3.83	-10.2133	160.833	187.003	26.17	16.2715
CG287	43	50	7	16.2791	1.605	1.593	-0.017	-1.0559	70.2	71	0.800003	1.13961	27.2513	27.9786	0.727365	2.66911	87	99	12	13.7931	109	107	-2	-1.83486	0.8	0.925234	0.125234	54.2056	62.1469	7.94128	14.6503	15.6542	99.5	131.33	31.83	31.99	68	88.33	20.33	29.8971	31.5	43	11.5	36.5079	144.833	190.217	45.3834	31.3349
CG288	37	44	7	18.9189	1.582	1.591	0.0109999	0.696197	71.8	72	0.199997	0.278547	28.6887	28.4441	-0.244644	-0.852753	93	99	6	6.45161	108	109	1	0.925926	0.86	0.908257	0.0482569	58.7863	62.225	3.43867	5.84944	5.61126	103	157	54	52.4272	77	103.33	26.33	34.1948	26	53.67	27.67	106.423	154.333	225.887	71.5533	46.3629
CG289	42	52	10	23.8095	1.628	1.621	-0.0089999	-0.552144	127.7	130.8	3.10001	2.42757	48.1817	49.7785	1.59679	3.31411	110	132	22	20	150	155	5	3.33333	0.73	0.851613	0.121613	67.5676	81.4312	13.8636	20.5182	16.6593	109.5	134.67	25.17	22.9863	77	100.67	23.67	30.7403	32.5	34	1.5	4.61538	160.833	201.783	40.95	25.4611
CG290	37	44	7	18.9189	1.586	1.59	0	0	69.3	77.2	7.89999	11.3997	27.5503	30.5368	2.98643	10.8399	84	92.5	8.5	10.119	109	115.5	6.5	5.9633	0.77	0.800866	0.0308658	52.9634	58.1761	5.21267	9.84201	4.00855	108.5	130.33	21.83	20.1198	70	87.67	17.67	25.2429	38.5	42.66	4.16	10.8052	155.167	188.777	33.61	21.6606
CG291	36	45	9	25	1.57	1.579	0.0089999	0.573245	68.2	76	7.8	11.437	27.6685	30.4824	2.81395	10.1702	84.5	98	13.5	15.9763	103.4	107.5	4.1	3.96518	0.82	0.911628	0.0916279	53.8217	62.0646	8.24294	15.3153	11.1741	102	130	28	27.451	71	83.67	12.67	17.8451	31	46.33	15.33	49.4516	149.333	185.78	36.4467	24.4062
CG292	34	42	8	23.5294	1.573	1.594	0.0239999	1.52866	63.3	84.8	21.5	33.9652	25.5827	33.3748	7.79215	30.4587	83.9	103	19.1	22.7652	96.8	108	11.2	11.5702	0.87	0.953704	0.0837037	53.3376	64.6173	11.2797	21.1478	9.62111	124.5	118.67	-5.83	-4.68273	82.5	85.67	3.17	3.84242	42	33	-9	-21.4286	179.5	175.783	-3.71667	-2.07057
CG293	42	51	9	21.4286	1.482	1.483	0.003	0.202704	70	75.4	5.4	7.71429	31.8714	34.2838	2.41237	7.56906	86.5	92	5.5	6.35838	107	113	6	5.60748	0.81	0.814159	0.0041593	58.3671	62.0364	3.66934	6.28666	0.51349	96.5	127.67	31.17	32.3005	53	71	18	33.9623	43.5	56.67	13.17	30.2759	131.833	175.003	43.17	32.7459
CG294	36	43	7	19.4444	1.552	1.54	-0.01	-0.645161	61.8	56.4	-5.4	-8.73786	25.6569	23.7814	-1.87553	-7.31004	86	80	-6	-6.97674	97	102	5	5.15464	0.89	0.784314	-0.105686	55.4124	51.9481	-3.46432	-6.25188	-11.8749	124.5	124.33	-0.169998	-0.136545	84.5	88.67	4.17	4.93491	40	35.66	-4.34	-10.85	180.833	183.443	2.61	1.44332
CG295	42	50	8	19.0476	1.595	1.576	-0.024	-1.5	81.5	89	7.5	9.20245	32.0359	35.8325	3.79669	11.8514	94	99	5	5.31915	119	118.5	-0.5	-0.420168	0.79	0.835443	0.045443	58.9342	62.8173	3.88309	6.58886	5.75228	118	140	22	18.6441	81.5	106	24.5	30.0614	36.5	34	-2.5	-6.84931	172.333	210.667	38.3333	22.2437
CG296	30	40	10	33.3333	1.659	1.664	0.0040001	0.240968	91.9	102	10.1	10.9902	33.3905	36.8378	3.4473	10.3242	86	99	13	15.1163	126	127	1	0.793651	0.68	0.779528	0.0995275	51.8385	59.4952	7.65673	14.7704	14.6364	96.5	107.67	11.17	11.5751	60	75	15	25	36.5	32.67	-3.83	-10.4932	136.5	157.67	21.17	15.5092
CG297	45	56	11	24.4444	1.548	1.556	0.006	0.387099	95.8	99.6	3.8	3.96659	39.9782	41.1377	1.15948	2.90027	101.5	114	12.5	12.3153	133.6	139	5.39999	4.04191	0.76	0.820144	0.0601439	65.5685	73.2648	7.6963	11.7378	7.91367	116.5	133	16.5	14.1631	76	91	15	19.7368	40.5	42	1.5	3.7037	167.167	193.667	26.5	15.8524
CG298	38	45	7	18.4211	1.699	1.698	-0.0020001	-0.117653	80	105.2	25.2	31.5	27.7143	36.4872	8.77293	31.6549	81.1	105	23.9	29.4698	109.5	124.5	15	13.6986	0.74	0.843373	0.103373	47.734	61.8375	14.1035	29.546	13.9694	99	142.33	43.33	43.7677	67	103	36	53.7313	32	39.33	7.33	22.9063	143.667	210.997	67.33	46.8654
CG299	48	57	9	18.75	1.554	1.54	-0.01	-0.645161	80.8	83	2.2	2.72277	33.4587	34.9975	1.53875	4.59895	99.4	109	9.6	9.65795	125.3	123	-2.3	-1.8356	0.79	0.886179	0.0961788	63.964	70.7792	6.81526	10.6548	12.1745	111	130.67	19.67	17.7207	66	71.67	5.67	8.59091	45	59	14	31.1111	155	178.45	23.45	15.129
CG300	38	47	9	23.6842	1.645	1.647	-0.003	-0.181819	87	101.4	14.4	16.5517	32.1505	37.381	5.23051	16.2688	92	109.5	17.5	19.0217	124.5	138	13.5	10.8434	0.74	0.793478	0.0534782	55.9271	66.4845	10.5575	18.8772	7.22679	131	154.67	23.67	18.0687	90	110.67	20.67	22.9667	41	44	3	7.31707	191	228.45	37.45	19.6073
CG301	39	47	8	20.5128	1.609	1.613	0.003	0.186337	67.5	79.6	12.1	17.9259	26.073	30.5946	4.52152	17.3418	82.5	102	19.5	23.6364	102.4	114	11.6	11.3281	0.81	0.894737	0.0847368	51.2741	63.2362	11.9621	23.3298	10.4613	108.5	123	14.5	13.3641	74	88.67	14.67	19.8243	34.5	34.33	-0.169998	-0.492748	157.833	182.113	24.28	15.3833
CG302	35	44	9	25.7143	1.593	1.586	-0.0040001	-0.251577	79.2	85.4	6.2	7.82829	31.21	33.9509	2.74093	8.78223	93	107.5	14.5	15.5914	114	106.5	-7.5	-6.57895	0.82	1.00939	0.18939	58.3804	67.7806	9.40017	16.1016	23.0963	101.5	122	20.5	20.197	74	85	11	14.8649	27.5	37	9.5	34.5455	150.833	178.667	27.8333	18.4531
CG303	40	49	9	22.5	1.572	1.559	-0.011	-0.700639	118	120.8	2.8	2.37288	47.7504	49.7021	1.95171	4.08731	126	137	11	8.73016	146	153	7	4.79452	0.86	0.895425	0.0354248	80.1527	87.8769	7.72417	9.63683	4.11917	105.5	113	7.5	7.109	69.5	67.67	-1.83	-2.6331	36	45.33	9.33	25.9167	151.833	158.113	6.28	4.13611
CG304	43	53	10	23.2558	1.58	1.574	-0.006	-0.37975	63.8	74.4	10.6	16.6144	25.5568	30.0306	4.47376	17.5052	86	103	17	19.7674	99	105	6	6.06061	0.87	0.980952	0.110952	54.4304	65.4384	11.008	20.224	12.7531	126.5	133	6.5	5.13834	89.5	95.67	6.17	6.89385	37	37.33	0.330002	0.891897	186.167	196.78	10.6133	5.70098
CG305	35	44	9	25.7143	1.546	1.525	-0.025	-1.6129	44.7	46.6	1.9	4.25055	18.702	20.0376	1.3356	7.14149	61	65.5	4.5	7.37705	89	92	3	3.37079	0.69	0.711957	0.0219565	39.4567	42.9508	3.49416	8.85569	3.1821	88	120.67	32.67	37.125	57.5	77	19.5	33.913	30.5	43.67	13.17	43.1803	126.333	172.003	45.67	36.1504
CG306	42	52	10	23.8095	1.662	1.618	-0.0419999	-2.53012	96.1	87.6	-8.5	-8.84495	34.7906	33.4616	-1.32893	-3.8198	87.5	97	9.5	10.8571	125	119	-6	-4.8	0.7	0.815126	0.115126	52.6474	59.9505	7.30314	13.8718	16.4466	124.5	120	-4.5	-3.61446	55	73.33	18.33	33.3273	69.5	46.67	-22.83	-32.8489	161.167	168.887	7.72	4.79007
CG307	41	49	8	19.5122	1.556	1.53	-0.03	-1.92308	75	94	19	25.3333	30.9772	40.1555	9.1783	29.6292	88	108	20	22.7273	118	135	17	14.4068	0.75	0.8	0.05	56.5553	70.5882	14.033	24.8128	6.66667	106	125.67	19.67	18.5566	75.5	97.33	21.83	28.9139	30.5	28.34	-2.16	-7.08198	156.333	190.557	34.2233	21.8913
CG308	45	53	8	17.7778	1.612	1.598	-0.012	-0.745339	85.3	77.2	-8.10001	-9.4959	32.8261	30.2318	-2.5943	-7.90316	98	100.5	2.5	2.55102	121	118	-3	-2.47934	0.81	0.851695	0.0416949	60.794	62.8911	2.09707	3.44946	5.14752	135.5	150	14.5	10.7011	86.5	96.33	9.83	11.3642	49	53.67	4.67	9.53061	193.167	214.22	21.0533	10.8991
CG309	42	49	7	16.6667	1.63	1.623	-0.007	-0.429446	82.1	77.2	-4.9	-5.96833	30.9007	29.3076	-1.59308	-5.15547	97.5	106	8.5	8.71795	116	113	-3	-2.58621	0.84	0.938053	0.0980531	59.816	65.3111	5.4952	9.18684	11.673	107	177.33	70.33	65.729	66	84	18	27.2727	41	93.33	52.33	127.634	151	233.33	82.33	54.5232
CG310	38	46	8	21.0526	1.655	1.648	-0.012	-0.722889	60.5	63.4	2.9	4.79339	22.0881	23.344	1.25582	5.68551	68.5	85	16.5	24.0876	99.5	100	0.5	0.502513	0.69	0.85	0.16	41.3897	51.5777	10.1879	24.6147	23.1884	105.5	95.67	-9.83	-9.31754	74.5	90.67	16.17	21.7047	31	5	-26	-83.871	155.167	156.117	0.949997	0.612243
CG311	34	44	10	29.4118	1.554	1.556	0.006	0.387099	70	68.6	-1.4	-2	28.9865	28.3338	-0.652708	-2.25176	76	85	9	11.8421	111	107.5	-3.5	-3.15315	0.68	0.790698	0.110698	48.9061	54.6272	5.7212	11.6983	16.2791	100.5	99.67	-0.830002	-0.825873	58	58	0	0	42.5	41.67	-0.830002	-1.95294	139.167	138.337	-0.830002	-0.596409
CG312	39	46	7	17.9487	1.559	1.556	-0.0039999	-0.256407	80.6	89.6	9	11.1662	33.1622	37.0074	3.84526	11.5953	94.5	105.5	11	11.6402	120	121.5	1.5	1.25	0.79	0.868313	0.0783128	60.6158	67.8021	7.18628	11.8554	9.91301	101.5	134.33	32.83	32.3448	68.5	95	26.5	38.6861	33	39.33	6.33	19.1818	147.167	197.663	50.4967	34.3126
CG313	45	52	7	15.5556	1.572	1.565	-0.005	-0.318471	71.7	81.8	10.1	14.0865	29.0144	33.3983	4.38389	15.1093	87	103	16	18.3908	106	112	6	5.66038	0.82	0.919643	0.0996429	55.3435	65.8147	10.4712	18.9203	12.1516	116	121	5	4.31034	79	77.67	-1.33	-1.68355	37	43.33	6.33	17.1081	168.667	172.78	4.11333	2.43873
CG314	44	53	9	20.4546	1.62	1.609	-0.011	-0.679015	95.2	111.8	16.6	17.437	36.275	43.1847	6.90973	19.0482	88.6	110	21.4	24.1535	126	142	16	12.6984	0.7	0.774648	0.0746479	54.6914	68.3654	13.6741	25.0023	10.664	111.5	135	23.5	21.0762	70.5	84.67	14.17	20.0993	41	50.33	9.33	22.7561	158.5	191.447	32.9467	20.7865
CG315	40	47	7	17.5	1.53	1.528	-0.002	-0.130717	70.4	75.2	4.8	6.81818	30.0739	32.2086	2.13464	7.09799	91	104.5	13.5	14.8352	110	123	13	11.8182	0.83	0.849594	0.0195935	59.4771	68.3901	8.91293	14.9855	2.36067	96	144.33	48.33	50.3438	68.5	100.67	32.17	46.9635	27.5	43.66	16.16	58.7636	141.667	211.443	69.7767	49.2541
CG316	36	44	8	22.2222	1.545	1.537	-0.013	-0.83871	78.2	81.8	3.60001	4.60359	32.7604	34.6263	1.86582	5.69534	89.7	103	13.3	14.8272	112.3	117	4.7	4.18522	0.8	0.880342	0.0803419	58.0583	67.0137	8.95541	15.4249	10.0427	118	136	18	15.2542	80.5	101	20.5	25.4658	37.5	35	-2.5	-6.66667	171.667	203.333	31.6667	18.4466
CG317	38	46	8	21.0526	1.589	1.58	-0.01	-0.62893	60.1	63.4	3.3	5.49085	23.8027	25.3966	1.59384	6.69606	76	92	16	21.0526	101	105	4	3.9604	0.75	0.87619	0.126191	47.8288	58.2278	10.399	21.7422	16.8254	120.5	123.67	3.17	2.6307	86	94.67	8.67	10.0814	34.5	29	-5.5	-15.942	177.833	186.783	8.95	5.0328
CG318	33	40	7	21.2121	1.615	1.605	-0.015	-0.925925	76.8	84.8	8	10.4167	29.4453	32.9189	3.47362	11.7969	88	101	13	14.7727	112	116	4	3.57143	0.79	0.87069	0.0806896	54.4892	62.9284	8.43919	15.4878	10.2139	105.5	121.33	15.83	15.0047	70	80.67	10.67	15.2429	35.5	40.66	5.16	14.5352	152.167	175.11	22.9433	15.0778
CG319	37	44	7	18.9189	1.659	1.656	-0.0039999	-0.240961	88.2	91.2	3	3.40136	32.0461	33.2563	1.21018	3.77635	96.2	114.5	18.3	19.0229	118.2	118.5	0.300003	0.25381	0.81	0.966245	0.156245	57.9867	69.1425	11.1558	19.2385	19.2895	108.5	158.67	50.17	46.2396	80.5	109	28.5	35.4037	28	49.67	21.67	77.3928	162.167	231.337	69.17	42.6536
CG320	47	55	8	17.0213	1.577	1.568	-0.0120001	-0.759499	75.6	77.2	1.6	2.1164	30.3989	31.3997	1.00074	3.29202	87	90	3	3.44828	114	111	-3	-2.63158	0.76	0.810811	0.0508108	55.168	57.398	2.22992	4.04205	6.68563	106.5	104.33	-2.17	-2.03756	74.5	69.67	-4.83	-6.48322	32	34.66	2.66	8.31251	156.167	150.777	-5.39	-3.45144
CG321	33	42	9	27.2727	1.677	1.687	0.0070001	0.416672	68.2	89.6	21.4	31.3783	24.2504	31.4831	7.23276	29.8254	78	98.5	20.5	26.2821	107	117	10	9.3458	0.73	0.84188	0.11188	46.5116	58.3877	11.876	25.5335	15.3261	114	114.67	0.669998	0.587718	72	78	6	8.33333	42	36.67	-5.33	-12.6905	162	166.67	4.67	2.88272
CG322	41	50	9	21.9512	1.715	1.71	-0.01	-0.581395	66.4	67.8	1.4	2.10844	22.5756	23.1866	0.610994	2.70643	74.5	92.5	18	24.1611	96.5	100	3.5	3.62694	0.77	0.925	0.155	43.4402	54.0936	10.6533	24.5241	20.1299	102.5	123.33	20.83	20.322	65	71.67	6.67	10.2615	37.5	51.66	14.16	37.76	145.833	171.11	25.2767	17.3326
CG323	46	55	9	19.5652	1.658	1.651	-0.0089999	-0.542165	76.8	85.8	9	11.7188	27.9378	31.477	3.53919	12.6681	101.3	97	-4.3	-4.24482	113.4	117	3.6	3.1746	0.89	0.82906	-0.0609401	61.0977	58.7523	-2.34544	-3.83883	-6.84721	103	132.67	29.67	28.8058	63	76	13	20.6349	40	56.67	16.67	41.675	145	183.337	38.3367	26.4391
CG324	38	48	10	26.3158	1.536	1.537	-0.003	-0.194807	96.4	99	2.6	2.69709	40.8597	41.9071	1.04744	2.56352	105.6	105	-0.599998	-0.56818	132.1	137	4.89999	3.70931	0.8	0.766423	-0.0335767	68.75	68.3149	-0.435097	-0.632868	-4.19708	95.5	102	6.5	6.80628	70	67.67	-2.33	-3.32857	25.5	34.33	8.83	34.6275	142.167	147.113	4.94665	3.47948
CG325	50	57	7	14	1.618	1.612	-0.008	-0.493828	83.5	91.4	7.9	9.46108	31.8955	35.1735	3.27805	10.2775	93	104	11	11.828	121	126	5	4.13223	0.77	0.825397	0.0553969	57.4784	64.5161	7.03776	12.2442	7.1944	116	153	37	31.8966	85	95	10	11.7647	31	58	27	87.0968	172.667	216.333	43.6667	25.2896
CG326	35	43	8	22.8571	1.492	1.483	-0.007	-0.469797	115.4	130.6	15.2	13.1716	51.8404	59.3828	7.54245	14.5494	101	118.1	17.1	16.9307	155	162	7	4.51613	0.65	0.729012	0.0790123	67.6944	79.6359	11.9415	17.6403	12.1557	113.5	126	12.5	11.0132	85	69.67	-15.33	-18.0353	28.5	56.33	27.83	97.6491	170.167	172.447	2.28	1.33986
CG327	34	41	7	20.5882	1.553	1.55	0	0	55.2	50.4	-4.8	-8.69565	22.8874	20.9781	-1.90924	-8.34187	73	75	2	2.73973	93	94	1	1.07527	0.78	0.797872	0.0178724	47.0058	48.3871	1.3813	2.93858	2.29133	97.5	125	27.5	28.2051	63	78	15	23.8095	34.5	47	12.5	36.2319	139.5	177	37.5	26.8817
CG328	36	46	10	27.7778	1.667	1.668	-0.002	-0.119759	117.6	118.4	0.800003	0.680275	42.3191	42.5559	0.236816	0.559597	106	117	11	10.3774	150	154	4	2.66667	0.71	0.75974	0.0497403	63.5873	70.1439	6.5566	10.3112	7.00567	94.5	122.33	27.83	29.4497	73.5	81.67	8.17	11.1156	21	40.66	19.66	93.6191	143.5	176.777	33.2767	23.1893
CG329	39	48	9	23.0769	1.611	1.596	-0.0140001	-0.869569	97.8	101.8	4	4.08998	37.6832	39.9652	2.282	6.05575	100.5	111	10.5	10.4478	123.9	132	8.1	6.53753	0.81	0.840909	0.0309091	62.3836	69.5489	7.16526	11.4858	3.81593	97	133.67	36.67	37.8041	60.5	92	31.5	52.0661	36.5	41.67	5.17	14.1644	137.333	195.003	57.67	41.9927
CG330	48	55	7	14.5833	1.542	1.519	-0.0209999	-1.36363	64.4	68.6	4.2	6.52173	27.0843	29.7309	2.64666	9.77196	84.2	91	6.8	8.07601	104.2	112	7.8	7.48561	0.81	0.8125	0.0025	54.6044	59.9078	5.30343	9.71246	0.308642	116	119	3	2.58621	84	81	-3	-3.57143	32	38	6	18.75	172	173	1	0.581395
CG331	40	47	7	17.5	1.612	1.612	0.002	0.124222	80.4	99.6	19.2	23.8806	30.9404	38.3291	7.38875	23.8806	77	98	21	27.2727	116	129	13	11.2069	0.66	0.75969	0.0996899	47.7668	60.794	13.0273	27.2727	15.1045	107.5	115	7.5	6.97674	73	79	6	8.21918	34.5	36	1.5	4.34783	156.167	167.667	11.5	7.36393
CG332	42	50	8	19.0476	1.546	1.551	0.001	0.0645191	48.9	53.6	4.7	9.61144	20.4593	22.2813	1.82207	8.90587	92	84	-8	-8.69565	97	98	1	1.03093	0.95	0.857143	-0.0928571	59.5084	54.1586	-5.3498	-8.98999	-9.77443	117	181.67	64.67	55.2735	65.5	98.67	33.17	50.6412	51.5	83	31.5	61.1651	160.667	247.45	86.7833	54.0145
CG333	35	42	7	20	1.539	1.542	0.0020001	0.129876	111.8	121	9.2	8.22898	47.2024	50.8881	3.68569	7.80826	105.8	106	0.199997	0.189033	150	154	4	2.66667	0.71	0.688312	-0.0216883	68.7459	68.7419	-0.0040512	-0.005893	-3.05469	108	118	10	9.25926	65.5	86.33	20.83	31.8015	42.5	31.67	-10.83	-25.4824	151.667	175.553	23.8867	15.7494
CG334	33	41	8	24.2424	1.57	1.544	-0.026	-1.65605	74.1	74	-0.0999985	-0.134951	30.0621	31.0411	0.979032	3.2567	82.5	97.5	15	18.1818	114.5	114	-0.5	-0.436681	0.72	0.855263	0.135263	52.5478	63.1477	10.5999	20.1719	18.7865	105.5	136	30.5	28.9099	75	96.67	21.67	28.8933	30.5	39.33	8.83	28.9508	155.5	200.447	44.9467	28.9046
CG335	47	55	8	17.0213	1.548	1.538	-0.012	-0.774191	43.2	39.4	-3.8	-8.79629	18.0278	16.6565	-1.37127	-7.60643	65	70	5	7.69231	84	81.5	-2.5	-2.97619	0.77	0.858896	0.0888957	41.9897	45.5136	3.52399	8.39251	11.5449	136	127	-9	-6.61765	82	81.67	-0.330002	-0.402441	54	45.33	-8.67	-16.0556	190.667	181.447	-9.22	-4.83566
CG336	36	44	8	22.2222	1.589	1.6	0.01	0.62893	71	60.4	-10.6	-14.9296	28.1197	23.5938	-4.52594	-16.0953	86	83.5	-2.5	-2.90698	105	101.5	-3.5	-3.33333	0.82	0.82266	0.0026601	54.1221	52.1875	-1.93459	-3.57449	0.324402	94	108.33	14.33	15.2447	69.5	72.67	3.17	4.56115	24.5	35.66	11.16	45.551	140.333	156.777	16.4433	11.7173
CG337	42	51	9	21.4286	1.579	1.579	-0.001	-0.0632941	54.2	50	-4.2	-7.74908	21.7388	20.0542	-1.68456	-7.74908	67	72	5	7.46269	95	91	-4	-4.21053	0.71	0.791209	0.0812088	42.4319	45.5985	3.16656	7.46269	11.4379	105.5	171.33	65.83	62.3981	66.5	94.67	28.17	42.3609	39	76.66	37.66	96.5641	149.833	234.443	84.61	56.4694
CG338	30	41	11	36.6667	1.676	1.667	-0.0129999	-0.773803	95.4	111.6	16.2	16.9811	33.9626	40.1599	6.19738	18.2477	95	118	23	24.2105	123	135	12	9.7561	0.77	0.874074	0.104074	56.6826	70.7858	14.1033	24.8811	13.5161	109.5	111	1.5	1.36986	63.5	82	18.5	29.1339	46	29	-17	-36.9565	151.833	165.667	13.8333	9.11087
CG339	33	42	9	27.2727	1.448	1.44	-0.01	-0.689654	99	83	-16	-16.1616	47.217	40.027	-7.18996	-15.2275	81	92	11	13.5802	114	117	3	2.63158	0.71	0.786325	0.0763248	55.9392	63.8889	7.94966	14.2112	10.75	104.5	113.67	9.17	8.77512	76.5	84.33	7.83	10.2353	28	29.34	1.34	4.7857	155.5	169.89	14.39	9.25402
CG340	38	46	8	21.0526	1.627	1.615	-0.015	-0.920245	88.4	76	-12.4	-14.0272	33.3947	29.1386	-4.25608	-12.7448	106	86	-20	-18.8679	114	106.9	-7.1	-6.22807	0.93	0.80449	-0.12551	65.1506	53.2508	-11.8998	-18.2651	-13.4957	110.5	122.33	11.83	10.7059	67	75	8	11.9403	43.5	47.33	3.83	8.8046	155.167	172.33	17.1633	11.0612
CG341	32	40	8	25	1.596	1.605	0.005	0.3125	66.6	70.2	3.6	5.4054	26.1462	27.2513	1.10509	4.22659	76.2	87	10.8	14.1732	100.2	101	0.800003	0.798406	0.76	0.861386	0.101386	47.7444	54.2056	6.46125	13.533	13.3403	91	110.67	19.67	21.6154	69.5	72	2.5	3.59712	21.5	38.67	17.17	79.8605	137.333	158.67	21.3367	15.5364
CG342	39	47	8	20.5128	1.606	1.604	-0.006	-0.372673	60.1	69.2	9.1	15.1414	23.3015	26.8966	3.59512	15.4287	77	80	3	3.8961	106	106	0	0	0.73	0.754717	0.024717	47.9452	49.8753	1.93011	4.02565	3.38589	111.5	107	-4.5	-4.03587	70	68.33	-1.67	-2.38571	41.5	38.67	-2.83	-6.81928	158.167	152.553	-5.61334	-3.54901
CG343	42	50	8	19.0476	1.621	1.622	0.002	0.123455	72.7	72.6	-0.0999985	-0.137549	27.6674	27.5953	-0.0721111	-0.260636	78	87.5	9.5	12.1795	113	106	-7	-6.19469	0.69	0.825472	0.135472	48.1184	53.9457	5.8273	12.1103	19.6336	107.5	112	4.5	4.18605	70	81.67	11.67	16.6714	37.5	30.33	-7.17	-19.12	154.167	166.447	12.28	7.9654
CG344	39	48	9	23.0769	1.555	1.56	0	0	56.4	59.2	2.8	4.96454	23.3248	24.3261	1.00128	4.29277	72	91	19	26.3889	99	102.5	3.5	3.53535	0.73	0.887805	0.157805	46.3023	58.3333	12.0311	25.9838	21.6171	101	111.33	10.33	10.2277	48	66.33	18.33	38.1875	53	45	-8	-15.0943	133	155.55	22.55	16.9549
CG345	49	57	8	16.3265	1.514	1.494	-0.016	-1.0596	77.7	75.8	-1.89999	-2.4453	33.8976	33.96	0.0624084	0.184109	103.9	107.5	3.6	3.46487	113.9	108	-5.9	-5.17998	0.91	0.99537	0.0853704	68.6261	71.9545	3.32833	4.84995	9.38136	109	115	6	5.50459	76	86.33	10.33	13.5921	33	28.67	-4.33	-13.1212	159.667	172.553	12.8867	8.07098
CG346	50	57	7	14	1.6	1.584	-0.016	-1	112	108.4	-3.6	-3.21428	43.75	43.2035	-0.546501	-1.24915	106	112	6	5.66038	136	138.5	2.5	1.83824	0.78	0.808664	0.0286643	66.25	70.7071	4.45707	6.72765	3.67491	103.5	136	32.5	31.401	69	88.67	19.67	28.5072	34.5	47.33	12.83	37.1884	149.5	195.113	45.6133	30.5106
CG347	45	52	7	15.5556	1.54	1.523	-0.017	-1.10389	44.4	54	9.6	21.6216	18.7215	23.2806	4.55905	24.3519	63	71.5	8.5	13.4921	92	101.5	9.5	10.3261	0.68	0.704434	0.0244335	40.9091	46.9468	6.03772	14.7589	3.59316	106	114.67	8.67	8.17924	63.5	72.67	9.17	14.4409	42.5	42	-0.5	-1.17647	148.333	163.117	14.7833	9.9663
CG348	37	48	11	29.7297	1.534	1.543	0.013	0.849674	74.9	77.8	2.9	3.87183	31.8296	32.6774	0.847828	2.66365	97	94	-3	-3.09278	119	114	-5	-4.20168	0.82	0.824561	0.0045614	63.2334	60.9203	-2.31309	-3.65802	0.556271	102.5	136	33.5	32.6829	61	82	21	34.4262	41.5	54	12.5	30.1205	143.167	190.667	47.5	33.1781
CG349	47	55	8	17.0213	1.571	1.558	-0.0120001	-0.764336	50.4	49.2	-1.2	-2.38095	20.4211	20.2689	-0.152153	-0.745079	66	71.5	5.5	8.33333	89	87	-2	-2.24719	0.74	0.821839	0.0818391	42.0115	45.8922	3.88071	9.23727	11.0593	95.5	161.33	65.83	68.9319	62.5	97.33	34.83	55.728	33	64	31	93.9394	137.167	226.217	89.05	64.921
CG350	39	47	8	20.5128	1.626	1.613	-0.017	-1.04294	73.7	81.2	7.5	10.1764	27.8757	31.2095	3.33379	11.9595	90	105	15	16.6667	106	109	3	2.83019	0.85	0.963303	0.113303	55.3505	65.0961	9.74554	17.6069	13.3297	99	115.33	16.33	16.4949	66.5	74.33	7.83	11.7744	32.5	41	8.5	26.1538	143.333	164.883	21.55	15.0349
CG351	39	47	8	20.5128	1.543	1.537	-0.003	-0.194807	57.6	55.8	-1.8	-3.125	24.193	23.6204	-0.572691	-2.36717	76	77	1	1.31579	97	99	2	2.06186	0.78	0.777778	-0.0022222	49.2547	50.0976	0.842896	1.7113	-0.284895	114	113	-1	-0.877193	71.5	71	-0.5	-0.699301	42.5	42	-0.5	-1.17647	161.667	160.333	-1.33334	-0.824748
CG352	39	47	8	20.5128	1.661	1.661	0.001	0.0602438	56.9	63.4	6.5	11.4236	20.624	22.98	2.35599	11.4236	70	83	13	18.5714	105	105.5	0.5	0.476191	0.67	0.78673	0.11673	42.1433	49.9699	7.82661	18.5714	17.4224	90	121.67	31.67	35.1889	62	82	20	32.2581	28	39.67	11.67	41.6786	131.333	176.337	45.0033	34.2665
CG353	39	47	8	20.5128	1.587	1.589	-0.001	-0.062896	61.2	72.4	11.2	18.3007	24.2995	28.6742	4.37465	18.0031	78	99.5	21.5	27.5641	107	116.5	9.5	8.87851	0.73	0.854077	0.124077	49.1493	62.618	13.4687	27.4035	16.9969	105	134	29	27.6191	68	87.33	19.33	28.4265	37	46.67	9.67	26.1351	150.333	192.22	41.8867	27.8625
CG354	42	49	7	16.6667	1.695	1.695	-0.005	-0.294117	83.9	104.4	20.5	24.4338	29.2027	36.338	7.13534	24.4338	96	104.4	8.4	8.75	120	111	-9	-7.5	0.8	0.940541	0.140541	56.6372	61.5929	4.95575	8.75	17.5676	107	114.67	7.67	7.16822	60	78	18	30	47	36.67	-10.33	-21.9787	147	166.67	19.67	13.381
CG355	36	44	8	22.2222	1.575	1.569	-0.011	-0.696205	65.3	72.4	7.1	10.8729	26.324	29.4098	3.08583	11.7225	75	85	10	13.3333	104	107	3	2.88462	0.72	0.794393	0.0743925	47.6191	54.1746	6.55559	13.7667	10.3323	118	112.33	-5.67	-4.80508	75	68	-7	-9.33333	43	44.33	1.33	3.09303	168	157.663	-10.3367	-6.15278
CG356	37	45	8	21.6216	1.65	1.66	0.01	0.60606	64.7	67.6	2.9	4.48223	23.7649	24.5319	0.766941	3.2272	78.4	87	8.6	10.9694	100.4	102	1.6	1.59362	0.78	0.852941	0.0729412	47.5151	52.4096	4.89449	10.3009	9.35143	103.5	135.33	31.83	30.7536	83	89.33	6.33	7.62651	20.5	46	25.5	124.39	158.833	194.883	36.05	22.6968
CG357	43	51	8	18.6046	1.526	1.51	-0.02	-1.30719	76.5	87.6	11.1	14.5098	32.8513	38.4194	5.56808	16.9494	91	102	11	12.0879	117	124	7	5.98291	0.78	0.822581	0.0425807	59.633	67.5497	7.91664	13.2756	5.45906	114	147	33	28.9474	77	110.67	33.67	43.7273	37	36.33	-0.669998	-1.81081	165.333	220.78	55.4467	33.5363
CG358	38	47	9	23.6842	1.545	1.545	-0.005	-0.32258	75.7	76.8	1.10001	1.45311	31.7131	32.1739	0.460827	1.45311	87	86	-1	-1.14942	119	112	-7	-5.88235	0.73	0.767857	0.0378571	56.3107	55.6634	-0.647247	-1.14942	5.18591	107	109.33	2.33	2.17757	71	69.33	-1.67	-2.35211	36	40	4	11.1111	154.333	155.55	1.21667	0.788342
CG359	45	52	7	15.5556	1.536	1.519	-0.0209999	-1.36363	72.3	83	10.7	14.7994	30.6447	35.9718	5.32709	17.3834	84.5	96	11.5	13.6095	114.5	124	9.5	8.29694	0.74	0.774194	0.0341935	55.013	63.1995	8.18645	14.8809	4.62075	119	126	7	5.88235	68	77	9	13.2353	51	49	-2	-3.92157	164.333	177.333	13	7.91075
CG360	33	41	8	24.2424	1.56	1.535	-0.025	-1.60256	58.4	68	9.6	16.4383	23.9974	28.8597	4.86235	20.262	72	84	12	16.6667	100	112.4	12.4	12.4	0.72	0.747331	0.0273309	46.1538	54.7231	8.56928	18.5668	3.79596	107	126.33	19.33	18.0654	63	76.67	13.67	21.6984	44	49.66	5.66	12.8636	149	177.443	28.4433	19.0895
CG361	47	58	11	23.4043	1.573	1.558	-0.0120001	-0.764336	59.6	57.2	-2.4	-4.02684	24.0873	23.5647	-0.52268	-2.16994	79	84.5	5.5	6.96202	98.5	100	1.5	1.52284	0.8	0.845	0.045	50.2225	54.2362	4.0137	7.99183	5.625	124.5	117.67	-6.83	-5.48595	78	78.67	0.669998	0.858972	46.5	39	-7.5	-16.129	176.5	170.117	-6.38333	-3.61662
CG362	35	44	9	25.7143	1.637	1.644	0.0040001	0.243907	76.8	81.1	4.3	5.59895	28.6592	30.0066	1.34744	4.70159	86	81	-5	-5.81395	117	118	1	0.854701	0.74	0.686441	-0.0535593	52.5351	49.2701	-3.26505	-6.21499	-7.23774	102	113.33	11.33	11.1078	75.5	70.33	-5.17	-6.84768	26.5	43	16.5	62.2642	152.333	160.217	7.88335	5.17506
CG363	39	48	9	23.0769	1.565	1.563	-0.0070001	-0.445866	86.6	90.6	4	4.61894	35.3581	37.086	1.7279	4.88686	83.8	93.5	9.7	11.5752	135	137	2	1.48148	0.62	0.682482	0.0624818	53.5463	59.8209	6.27453	11.718	10.0777	86	125	39	45.3488	58.5	85	26.5	45.2991	27.5	40	12.5	45.4545	125	181.667	56.6667	45.3333
CG364	44	54	10	22.7273	1.524	1.517	-0.003	-0.19737	80	89.6	9.6	12	34.4445	38.9347	4.49019	13.036	95.4	118	22.6	23.6897	118.2	132	13.8	11.6751	0.81	0.893939	0.0839394	62.5984	77.7851	15.1867	24.2605	10.3629	111.5	140.67	29.17	26.1614	78.5	85.33	6.83	8.70064	33	55.34	22.34	67.697	163.833	197.557	33.7233	20.5839
CG365	43	51	8	18.6046	1.575	1.57	-0.01	-0.632911	68.2	84.2	16	23.4604	27.4931	34.1596	6.66653	24.248	81.4	100.5	19.1	23.4644	106.8	122	15.2	14.2322	0.76	0.82377	0.0637705	51.6825	64.0127	12.3302	23.8576	8.39085	89	121.33	32.33	36.3258	65	83.67	18.67	28.7231	24	37.66	13.66	56.9167	132.333	177.11	44.7767	33.8363
CG366	34	41	7	20.5882	1.638	1.641	0.001	0.0609785	68.5	78.2	9.7	14.1606	25.5307	29.0395	3.50882	13.7436	78	92	14	17.9487	104	105	1	0.961538	0.75	0.87619	0.126191	47.6191	56.0634	8.44432	17.7331	16.8254	95	113.67	18.67	19.6526	59	75.33	16.33	27.678	36	38.34	2.34	6.49999	134.333	163.89	29.5567	22.0025
CG367	35	43	8	22.8571	1.703	1.7	0	0	69	90.4	21.4	31.0145	23.7914	31.2803	7.48889	31.4773	75	99	24	32	108	121	13	12.037	0.69	0.818182	0.128182	44.0399	58.2353	14.1954	32.2329	18.5771	112.5	134	21.5	19.1111	72	92.33	20.33	28.2361	40.5	41.67	1.17	2.88888	160.5	195.553	35.0533	21.8401
CG368	32	41	9	28.125	1.592	1.595	0.005	0.314465	82.8	91	8.2	9.90338	32.6696	35.7701	3.10046	9.49033	90	103	13	14.4444	118	120	2	1.69491	0.76	0.858333	0.0983334	56.5327	64.5768	8.04414	14.2292	12.9386	109	128	19	17.4312	61	74.67	13.67	22.4098	48	53.33	5.33	11.1042	149.667	177.78	28.1133	18.784
CG369	33	40	7	21.2121	1.627	1.602	-0.028	-1.71779	82.6	73.8	-8.79999	-10.6538	31.2036	28.7562	-2.44743	-7.8434	99.5	91.5	-8	-8.0402	118.5	112	-6.5	-5.48523	0.84	0.816964	-0.0230357	61.1555	57.1161	-4.0394	-6.60513	-2.74235	122	117.33	-4.67	-3.82787	75.5	73.33	-2.17	-2.87417	46.5	44	-2.5	-5.37634	172.333	166.217	-6.11665	-3.54931
CG370	45	52	7	15.5556	1.553	1.541	-0.0089999	-0.580642	62.8	63.2	0.400002	0.636945	26.0386	26.6141	0.575554	2.21039	79	88	9	11.3924	106	106	0	0	0.75	0.830189	0.0801887	50.8693	57.1058	6.23649	12.2598	10.6918	109	128.67	19.67	18.0459	69	68	-1	-1.44928	40	60.67	20.67	51.675	155	174.003	19.0033	12.2602
CG371	36	44	8	22.2222	1.561	1.545	-0.015	-0.961538	116.5	114.4	-2.1	-1.80257	47.8102	47.9258	0.115616	0.241823	111	143	32	28.8288	145	147	2	1.37931	0.77	0.972789	0.202789	71.1083	92.5566	21.4484	30.163	26.3362	103	142	39	37.8641	70.5	98	27.5	39.0071	32.5	44	11.5	35.3846	150	207.333	57.3333	38.2222
CG372	42	49	7	16.6667	1.546	1.538	-0.012	-0.774191	73.8	83	9.2	12.4661	30.8772	35.0885	4.21139	13.6392	86.6	100	13.4	15.4734	113.5	121	7.5	6.60793	0.76	0.826446	0.0664463	56.0155	65.0195	9.00399	16.0741	8.74293	111	151	40	36.036	63	94	31	49.2064	48	57	9	18.75	153	213.667	60.6667	39.6514
CG373	40	48	8	20	1.593	1.575	-0.015	-0.943395	60.1	68.6	8.5	14.1431	23.6833	27.6543	3.97098	16.767	74	94	20	27.027	103	108.5	5.5	5.33981	0.72	0.866359	0.146359	46.4532	59.6825	13.2293	28.4788	20.3277	112	121.67	9.67	8.63393	65	79	14	21.5385	47	42.67	-4.33	-9.21277	155.333	174.337	19.0033	12.2339
CG374	36	43	7	19.4444	1.605	1.596	-0.0140001	-0.869569	82.5	91.4	8.9	10.7879	32.0261	35.8823	3.85623	12.0409	93.6	111.5	17.9	19.1239	120.5	128	7.5	6.22407	0.78	0.871094	0.0910938	58.3178	69.8622	11.5444	19.7957	11.6787	85.5	115.33	29.83	34.8889	53	73	20	37.7358	32.5	42.33	9.83	30.2462	120.833	163.997	43.1633	35.7214
CG375	42	51	9	21.4286	1.524	1.5	-0.02	-1.31579	82.6	87.4	4.8	5.81114	35.564	38.8444	3.28049	9.22419	91.5	102.5	11	12.0219	117.5	120	2.5	2.12766	0.78	0.854167	0.0741667	60.0394	68.3333	8.29397	13.8142	9.50855	104.5	131	26.5	25.3589	74	90.67	16.67	22.527	30.5	40.33	9.83	32.2295	153.833	191.447	37.6133	24.4507
CG376	52	60	8	15.3846	1.539	1.534	-0.0059999	-0.389605	90.7	85.4	-5.3	-5.84344	38.2939	36.2917	-2.00225	-5.22864	107	110.5	3.5	3.27103	119	125.5	6.5	5.46218	0.9	0.880478	-0.0195219	69.5257	72.0339	2.50823	3.60764	-2.1691	118	161.33	43.33	36.7203	82.5	93.33	10.83	13.1273	35.5	68	32.5	91.5493	173	223.55	50.55	29.2197
CG377	44	52	8	18.1818	1.596	1.584	-0.016	-1	69.5	76.2	6.7	9.64028	27.2847	30.37	3.08529	11.3078	82	103	21	25.6098	117	118.5	1.5	1.28205	0.7	0.869198	0.169198	51.3785	65.0252	13.6468	26.5613	24.1712	113.5	150.67	37.17	32.7489	69.5	97	27.5	39.5683	44	53.67	9.67	21.9773	159.833	215.337	55.5033	34.7258
CG378	41	49	8	19.5122	1.646	1.627	-0.023	-1.39394	91.7	81.2	-10.5	-11.4504	33.8462	30.6747	-3.17144	-9.37015	95	95	0	0	124	119	-5	-4.03226	0.77	0.798319	0.0283194	57.7157	58.3897	0.674004	1.1678	3.67784	132.5	111.67	-20.83	-15.7208	81.5	69.67	-11.83	-14.5153	51	42	-9	-17.6471	186.833	158.117	-28.7167	-15.3702
CG379	51	58	7	13.7255	1.57	1.572	0.002	0.127387	69.2	65	-4.2	-6.06936	28.0742	26.3032	-1.77098	-6.30821	94	98.5	4.5	4.78723	98	98.5	0.5	0.510204	0.96	1	0.04	59.8726	62.659	2.78642	4.65392	4.16667	98.5	159	60.5	61.4213	73	100.67	27.67	37.9041	25.5	58.33	32.83	128.745	147.167	226.113	78.9467	53.6444
CG380	47	54	7	14.8936	1.601	1.582	-0.018	-1.125	91.8	98.2	6.39999	6.97167	35.8146	39.2372	3.42265	9.55658	104.5	111	6.5	6.2201	122.7	132	9.3	7.57946	0.85	0.840909	-0.009091	65.2717	70.1643	4.89264	7.4958	-1.06953	119	149.67	30.67	25.7731	87	99.33	12.33	14.1724	32	50.34	18.34	57.3125	177	215.89	38.89	21.9718
CG381	40	47	7	17.5	1.512	1.51	0	0	66.3	68	1.7	2.5641	29.0008	29.8233	0.822453	2.83596	86	91	5	5.81395	100	101	1	1	0.86	0.90099	0.0409901	56.8783	60.2649	3.38659	5.9541	4.76629	101	114.67	13.67	13.5346	56	67	11	19.6429	45	47.67	2.67	5.93333	138.333	159.337	21.0033	15.1831
CG382	46	53	7	15.2174	1.608	1.607	-0.003	-0.186337	80.4	79.2	-1.2	-1.49254	31.0945	30.6686	-0.425964	-1.3699	96	98	2	2.08333	116	115.5	-0.5	-0.431034	0.83	0.848485	0.0184849	59.7015	60.9832	1.28171	2.14686	2.22709	133	139.67	6.67	5.01504	82	88.33	6.33	7.71951	51	51.34	0.339996	0.666659	187.667	198.557	10.89	5.80284
CG383	34	42	8	23.5294	1.52	1.517	-0.003	-0.19737	63	58.4	-4.6	-7.30159	27.268	25.3771	-1.89092	-6.93458	74	72	-2	-2.7027	108	98	-10	-9.25926	0.69	0.734694	0.0446939	48.6842	47.4621	-1.22212	-2.51029	6.47738	112	119.33	7.33	6.54464	67	75	8	11.9403	45	44.33	-0.669998	-1.48889	156.667	169.33	12.6633	8.08298
CG384	48	56	8	16.6667	1.574	1.567	-0.003	-0.191084	67.2	75	7.8	11.6072	27.1244	30.5438	3.41944	12.6065	86	96	10	11.6279	106	111.5	5.5	5.18868	0.81	0.860987	0.0509865	54.6379	61.2636	6.62569	12.1266	6.29463	133.5	160.33	26.83	20.0974	77.5	94.33	16.83	21.7161	56	66	10	17.8571	185.167	223.217	38.05	20.5491
CG385	42	51	9	21.4286	1.633	1.617	-0.013	-0.797547	88.8	80.2	-8.60001	-9.68469	33.2997	30.6729	-2.62686	-7.88853	77.5	88	10.5	13.5484	131	124	-7	-5.34351	0.59	0.709677	0.119677	47.4587	54.4218	6.9631	14.6719	20.2843	130.5	129.67	-0.830002	-0.636017	79.5	76.33	-3.17	-3.98742	51	53.34	2.34	4.58823	183.5	180.557	-2.94333	-1.60399
CG386	36	43	7	19.4444	1.603	1.612	0.012	0.749998	83.6	79.2	-4.4	-5.26316	32.5341	30.4786	-2.05552	-6.31806	100	103	3	3	116	111	-5	-4.31034	0.86	0.927928	0.0679279	62.383	63.8958	1.51275	2.42494	7.89859	102	134	32	31.3726	70	89.33	19.33	27.6143	32	44.67	12.67	39.5937	148.667	193.553	44.8867	30.1928
CG387	43	51	8	18.6046	1.532	1.531	0.001	0.0653625	49.2	56.6	7.4	15.0406	20.9627	24.1472	3.18444	15.191	69	75.5	6.5	9.42029	92	94	2	2.17391	0.75	0.803191	0.0531915	45.0392	49.3142	4.27501	9.49176	7.0922	108	124.67	16.67	15.4352	68.5	81	12.5	18.2482	39.5	43.67	4.17	10.557	153.667	178.67	25.0033	16.2711
CG388	47	58	11	23.4043	1.458	1.452	-0.008	-0.547946	83.4	70.2	-13.2	-15.8273	39.233	33.2969	-5.93605	-15.1303	104	92.1	-11.9	-11.4423	121	113	-8	-6.61157	0.86	0.815044	-0.0449558	71.3306	63.4297	-7.90084	-11.0764	-5.22742	106.5	159	52.5	49.2958	77	107.33	30.33	39.3896	29.5	51.67	22.17	75.1525	157.833	230.553	72.72	46.0739
CG389	43	53	10	23.2558	1.548	1.545	-0.005	-0.32258	92.6	97.4	4.8	5.18359	38.6429	40.8039	2.16109	5.59246	110	120	10	9.09091	127	130	3	2.3622	0.87	0.923077	0.0530769	71.0594	77.6699	6.61047	9.30274	6.1008	126	140.67	14.67	11.6429	80.5	94	13.5	16.7702	45.5	46.67	1.17	2.57142	179.667	203.337	23.67	13.1744
CG390	38	45	7	18.4211	1.627	1.633	0.003	0.18405	99.6	105	5.4	5.42169	37.6257	39.3747	1.749	4.64841	92	111.5	19.5	21.1957	127	132	5	3.93701	0.72	0.844697	0.124697	56.5458	68.2792	11.7334	20.7504	17.319	109.5	123	13.5	12.3288	59.5	89	29.5	49.5798	50	34	-16	-32	149.167	182.333	33.1667	22.2346
CG391	39	46	7	17.9487	1.579	1.571	-0.0090001	-0.569624	67.4	72.8	5.4	8.01187	27.0331	29.4971	2.464	9.11474	77.6	87	9.4	12.1134	108.5	117	8.5	7.8341	0.72	0.74359	0.0235897	49.145	55.3787	6.23372	12.6843	3.27635	135	149	14	10.3704	87.5	85.33	-2.17	-2.48	47.5	63.67	16.17	34.0421	193.333	205.887	12.5533	6.49311
CG392	44	52	8	18.1818	1.493	1.482	-0.008	-0.536914	49.3	53.6	4.3	8.72211	22.117	24.4044	2.28736	10.3421	79	87.5	8.5	10.7595	87	98.5	11.5	13.2184	0.91	0.888325	-0.0216752	52.9136	59.0418	6.12824	11.5816	-2.38189	92	132.33	40.33	43.837	62	84	22	35.4839	30	48.33	18.33	61.1	133.333	188.33	54.9967	41.2475
CG393	42	51	9	21.4286	1.489	1.485	-0.005	-0.33557	53	52	-1	-1.88679	23.9049	23.5804	-0.324516	-1.35753	74.6	77	2.4	3.21716	94.5	93	-1.5	-1.5873	0.79	0.827957	0.037957	50.1007	51.8518	1.75111	3.49519	4.80468	99.5	135.33	35.83	36.01	71	83.67	12.67	17.8451	28.5	51.66	23.16	81.2632	146.833	191.11	44.2767	30.1544
CG394	35	43	8	22.8571	1.594	1.582	-0.008	-0.503146	75.2	83.4	8.20001	10.9043	29.5966	33.3237	3.72713	12.5931	90	103	13	14.4444	111	117	6	5.40541	0.81	0.880342	0.0703419	56.4617	65.1075	8.64573	15.3125	8.68418	100	115	15	15	59	72.33	13.33	22.5932	41	42.67	1.67	4.07317	139.333	163.22	23.8867	17.1436
CG395	51	60	9	17.6471	1.679	1.667	-0.0129999	-0.773803	71.1	84.4	13.3	18.7061	25.2213	30.3718	5.15051	20.4212	86	105	19	22.093	101	113	12	11.8812	0.85	0.929204	0.0792035	51.221	62.9874	11.7664	22.9719	9.31806	134	151	17	12.6866	85.5	101.67	16.17	18.9123	48.5	49.33	0.830002	1.71134	191	218.78	27.78	14.5445
CG396	35	42	7	20	1.622	1.62	0	0	84.5	97	12.5	14.7929	32.1185	36.9608	4.84235	15.0765	94	113.5	19.5	20.7447	115	127	12	10.4348	0.82	0.893701	0.0737008	57.9531	70.0617	12.1086	20.8938	8.9879	111.5	172.67	61.17	54.861	68.5	115	46.5	67.8832	43	57.67	14.67	34.1163	157.167	249.337	92.17	58.6448
CG397	35	42	7	20	1.657	1.634	-0.026	-1.56627	60.4	73	12.6	20.8609	21.9984	27.3413	5.34283	24.2873	70	88	18	25.7143	103	115	12	11.6505	0.68	0.765217	0.0852174	42.245	53.8556	11.6105	27.4838	12.532	106	132.33	26.33	24.8396	62	79.67	17.67	28.5	44	52.66	8.66	19.6818	147.333	185.443	38.11	25.8665
CG398	38	49	11	28.9474	1.568	1.567	-0.003	-0.191084	60.9	70.6	9.7	15.9277	24.77	28.7519	3.98196	16.0757	80	87	7	8.75	92.5	108	15.5	16.7568	0.86	0.805556	-0.0544444	51.0204	55.5201	4.49969	8.81939	-6.33075	115	137	22	19.1304	71.5	89	17.5	24.4755	43.5	48	4.5	10.3448	162.667	196.333	33.6667	20.6967
CG399	34	43	9	26.4706	1.687	1.68	-0.0100001	-0.591722	74.6	77.4	2.8	3.75335	26.2125	27.4235	1.21096	4.61978	84	96.5	12.5	14.881	103	107	4	3.88349	0.82	0.901869	0.0818692	49.7925	57.4405	7.64795	15.3596	9.98405	112	126	14	12.5	69.5	86.33	16.83	24.2158	42.5	39.67	-2.83	-6.65883	158.333	183.553	25.22	15.9284
CG400	45	53	8	17.7778	1.599	1.587	-0.013	-0.812501	78.8	83.8	5	6.34518	30.8198	33.2729	2.4531	7.95949	92	105	13	14.1304	114	118	4	3.50877	0.81	0.889831	0.0798305	57.536	66.1626	8.62661	14.9934	9.85562	107	137	30	28.0374	81	101.67	20.67	25.5185	26	35.33	9.33	35.8846	161	204.78	43.78	27.1925
CG401	33	40	7	21.2121	1.598	1.601	0.0009999	0.0624955	61	62.6	1.6	2.62295	23.8878	24.4226	0.534782	2.23873	76	77	1	1.31579	109	107.5	-1.5	-1.37615	0.7	0.716279	0.0162791	47.5594	48.0949	0.535496	1.12595	2.32559	117	123.67	6.67	5.70085	82	80	-2	-2.43902	35	43.67	8.67	24.7714	171.667	177.003	5.33666	3.10873
CG402	46	55	9	19.5652	1.623	1.624	0.0039999	0.24691	94.5	97.2	2.7	2.85714	35.8752	36.8548	0.979576	2.73051	118	107	-11	-9.32203	139	136	-3	-2.15827	0.85	0.786765	-0.0632353	72.7049	65.8867	-6.81816	-9.37786	-7.43945	115.5	152.67	37.17	32.1818	78.5	109.67	31.17	39.707	37	43	6	16.2162	167.833	225.783	57.95	34.5283
CG403	44	52	8	18.1818	1.606	1.606	-0.0040001	-0.248451	91.4	83.4	-8	-8.75273	35.4368	32.3352	-3.10169	-8.75273	84	93.5	9.5	11.3095	132	121	-11	-8.33333	0.64	0.772727	0.132727	52.3039	58.2192	5.91532	11.3095	20.7386	106.5	136.67	30.17	28.3286	80	88.67	8.67	10.8375	26.5	48	21.5	81.1321	159.833	195.783	35.95	22.4922
CG404	35	44	9	25.7143	1.56	1.563	0.003	0.192309	69.3	64	-5.3	-7.64791	28.4763	26.1976	-2.2787	-8.0021	81	83	2	2.46914	119	105	-14	-11.7647	0.68	0.790476	0.110476	51.9231	53.103	1.17993	2.27245	16.2465	100	114	14	14	68.5	66.67	-1.83	-2.67153	31.5	47.33	15.83	50.254	145.667	158.447	12.78	8.77346
CG405	39	47	8	20.5128	1.623	1.617	-0.003	-0.185187	64.5	78.2	13.7	21.2403	24.4863	29.9079	5.42168	22.1417	71	95	24	33.8028	108	112.5	4.5	4.16667	0.66	0.844444	0.184444	43.7462	58.7508	15.0046	34.2993	27.9461	125.5	154	28.5	22.7092	71.5	92.67	21.17	29.6084	54	61.33	7.33	13.5741	173.167	215.78	42.6133	24.6083
CG406	33	41	8	24.2424	1.634	1.647	0.017	1.04294	91.9	98.4	6.5	7.07291	34.42	36.275	1.855	5.3893	106	111.5	5.5	5.18868	120	120	0	0	0.88	0.929167	0.0491667	64.8715	67.6988	2.82736	4.35841	5.58712	107.5	111.33	3.83	3.56279	74.5	79.67	5.17	6.93959	33	31.66	-1.34	-4.0606	157.167	164.443	7.27666	4.6299
CG407	32	41	9	28.125	1.48	1.499	0.0189999	1.28378	68.6	85	16.4	23.9067	31.3185	37.8282	6.50972	20.7856	75	88	13	17.3333	113.7	133	19.3	16.9745	0.66	0.661654	0.0016541	50.6757	58.7058	8.03013	15.8461	0.250619	122	144.67	22.67	18.582	81	95.67	14.67	18.1111	41	49	8	19.5122	176	208.45	32.45	18.4375
CG408	34	42	8	23.5294	1.511	1.511	0.001	0.0662283	41.4	84.8	43.4	104.831	18.1331	37.1421	19.0091	104.831	89	101.8	12.8	14.382	112	120.4	8.4	7.5	0.79	0.845515	0.0555149	58.9014	67.3726	8.47121	14.382	7.02721	111	137	26	23.4234	78	90.33	12.33	15.8077	33	46.67	13.67	41.4242	163	197.22	34.22	20.9939
CG409	36	44	8	22.2222	1.532	1.53	0	0	61.4	77.4	16	26.0586	26.1608	33.0642	6.90342	26.3884	74	97	23	31.0811	102.5	116	13.5	13.1707	0.72	0.836207	0.116207	48.3029	63.3987	15.0958	31.2524	16.1398	109.5	128.33	18.83	17.1963	78	90.33	12.33	15.8077	31.5	38	6.5	20.6349	161.5	188.55	27.05	16.7492
CG410	31	41	10	32.2581	1.527	1.53	0	0	83.6	96.8	13.2	15.7895	35.8532	41.3516	5.49839	15.3358	93	110	17	18.2796	125	135	10	8	0.74	0.814815	0.0748148	60.9037	71.8954	10.9917	18.0476	10.1101	115.5	139.33	23.83	20.632	74	103.67	29.67	40.0946	41.5	35.66	-5.84	-14.0723	164.833	208.443	43.61	26.457
CG411	40	49	9	22.5	1.571	1.564	-0.006	-0.382168	65.1	70	4.9	7.52688	26.3772	28.617	2.23983	8.49155	76	84.5	8.5	11.1842	105	109.5	4.5	4.28571	0.72	0.771689	0.0516894	48.3768	54.0281	5.6513	11.6818	7.17909	96	106.33	10.33	10.7604	73.5	77.33	3.83	5.21089	22.5	29	6.5	28.8889	145	157.883	12.8833	8.88506
CG412	49	58	9	18.3673	1.554	1.557	0.0070001	0.451619	48.2	65.6	17.4	36.0996	19.9593	27.0599	7.10064	35.5756	66.5	93	26.5	39.8496	89.2	102.5	13.3	14.9103	0.75	0.907317	0.157317	42.7928	59.7302	16.9374	39.5802	20.9756	134.5	158	23.5	17.4721	81.5	95.33	13.83	16.9693	53	62.67	9.67	18.2453	188.833	221.553	32.72	17.3274
CG413	49	58	9	18.3673	1.529	1.522	-0.008	-0.522877	57.4	62.2	4.8	8.36237	24.5526	26.851	2.29847	9.36144	73	88.6	15.6	21.3699	107	109	2	1.86916	0.68	0.812844	0.132844	47.7436	58.2129	10.4693	21.9281	19.5359	88.5	130.33	41.83	47.2655	63	80	17	26.9841	25.5	50.33	24.83	97.3726	130.5	183.663	53.1633	40.7382
CG414	43	49	6	13.9535	1.6	1.596	-0.0040001	-0.250004	68	85	17	25	26.5625	33.3698	6.80727	25.6274	71	100	29	40.8451	109	118.5	9.5	8.7156	0.65	0.843882	0.193882	44.375	62.6566	18.2816	41.1981	29.828	100.5	125.33	24.83	24.7065	59	75.33	16.33	27.678	41.5	50	8.5	20.4819	139.833	175.55	35.7167	25.5423
CG415	46	55	9	19.5652	1.464	1.469	0.0089999	0.616434	59.6	67.2	7.6	12.7517	27.8076	31.1405	3.33287	11.9854	69	86	17	24.6377	99	110	11	11.1111	0.7	0.781818	0.0818182	47.1311	58.5432	11.4121	24.2135	11.6883	106	136.67	30.67	28.934	76.5	82	5.5	7.18954	29.5	54.67	25.17	85.322	157	191.337	34.3367	21.8705
CG416	32	41	9	28.125	1.578	1.588	0.008	0.50633	76.2	91	14.8	19.4226	30.6014	36.0861	5.48476	17.9232	88	109	21	23.8636	112	120	8	7.14286	0.79	0.908333	0.118333	55.7668	68.6398	12.873	23.0836	14.9789	97.5	124.67	27.17	27.8667	63.5	90	26.5	41.7323	34	34.67	0.669998	1.97058	139.833	184.67	44.8367	32.0644
CG417	42	49	7	16.6667	1.656	1.653	-0.007	-0.421685	62.4	77.4	15	24.0385	22.7543	28.3267	5.57233	24.4891	77	104	27	35.0649	99	110	11	11.1111	0.78	0.945455	0.165455	46.4976	62.9159	16.4183	35.31	21.2121	107.5	143.33	35.83	33.3302	73	90	17	23.2877	34.5	53.33	18.83	54.5797	156.167	203.33	47.1633	30.2006
CG418	39	47	8	20.5128	1.546	1.533	-0.017	-1.09677	79.3	79.4	0.0999985	0.126102	33.1783	33.786	0.607651	1.83147	97.5	100	2.5	2.5641	117.6	121	3.4	2.89116	0.83	0.826446	-0.0035537	63.066	65.2316	2.1656	3.43386	-0.428155	130	142.67	12.67	9.74615	88.5	95.33	6.83	7.71752	41.5	47.34	5.84	14.0723	189	206.223	17.2233	9.11287
CG419	40	49	9	22.5	1.532	1.528	-0.002	-0.130717	85.8	91	5.2	6.0606	36.5569	38.9758	2.41883	6.61661	86.5	111	24.5	28.3237	124.5	126	1.5	1.20482	0.69	0.880952	0.190952	56.4621	72.644	16.1818	28.6596	27.6743	95	118	23	24.2105	73	80	7	9.58904	22	38	16	72.7273	143.667	171.333	27.6667	19.2575
CG420	47	54	7	14.8936	1.564	1.552	-0.0079999	-0.512814	52	76.8	24.8	47.6923	21.2584	31.8844	10.626	49.985	65	98	33	50.7692	92	111	19	20.6522	0.71	0.882883	0.172883	41.5601	63.1443	21.5842	51.935	24.3497	118.5	126.67	8.17	6.89451	80.5	90.33	9.83	12.2112	38	36.34	-1.66	-4.36843	172.167	186.89	14.7233	8.55179
CG421	35	42	7	20	1.533	1.518	-0.012	-0.784311	68.3	75.2	6.89999	10.1025	29.0627	32.6343	3.57157	12.2892	89.5	101	11.5	12.8492	102.5	109	6.5	6.34146	0.87	0.926606	0.0566055	58.3823	66.5349	8.15266	13.9643	6.50638	119.5	146.33	26.83	22.4519	74	96.33	22.33	30.1757	45.5	50	4.5	9.89011	168.833	210.55	41.7167	24.7088
CG422	40	48	8	20	1.605	1.604	-0.006	-0.372673	65.8	58.6	-7.2	-10.9423	25.5432	22.7766	-2.76663	-10.8312	80	79.2	-0.800003	-1	108	104.1	-3.9	-3.61111	0.74	0.760807	0.0208069	49.8442	49.3766	-0.467678	-0.938279	2.81174	113.5	116	2.5	2.20264	77	82.67	5.67	7.36363	36.5	33.33	-3.17	-8.68493	164.833	171.113	6.28	3.80991
CG423	50	57	7	14	1.621	1.597	-0.023	-1.41975	61.5	62	0.5	0.813008	23.405	24.3098	0.904804	3.86585	79.1	80	0.900002	1.1378	107.2	107	-0.199997	-0.186564	0.74	0.747664	0.0076635	48.797	50.0939	1.29689	2.65772	1.03561	118	118.67	0.669998	0.567795	84.5	79	-5.5	-6.50888	33.5	39.67	6.17	18.4179	174.333	171.337	-2.99666	-1.71893
CG424	42	50	8	19.0476	1.585	1.591	0.0009999	0.0628885	79.8	98.8	19	23.8095	31.7647	39.0316	7.26695	22.8775	85	99	14	16.4706	117	132.5	15.5	13.2479	0.73	0.74717	0.0171698	53.6278	62.225	8.59726	16.0314	2.35202	118	153.33	35.33	29.9407	80.5	105.33	24.83	30.8447	37.5	48	10.5	28	171.667	223.55	51.8833	30.2233
CG425	50	59	9	18	1.58	1.555	-0.0250001	-1.58228	66.1	72.2	6.1	9.22844	26.4781	29.8591	3.38095	12.7689	80	95	14.5	18.0124	105	107	2	1.90476	0.77	0.88785	0.11785	50.6329	61.0932	10.4603	20.6592	15.3053	102	126	24	23.5294	72.5	86.33	13.83	19.0759	29.5	39.67	10.17	34.4746	150.333	183.553	33.22	22.0976
CG426	49	56	7	14.2857	1.602	1.598	-0.002	-0.124998	102.2	107.6	5.4	5.28376	39.8222	42.1365	2.31427	5.81149	102.5	118	15.5	15.122	133.2	140.5	7.3	5.48048	0.77	0.839858	0.0698577	63.9825	73.8423	9.85978	15.4101	9.07242	118.5	137.33	18.83	15.8903	69	95.67	26.67	38.6522	49.5	41.66	-7.84	-15.8384	164.5	201.11	36.61	22.2553
CG427	40	47	7	17.5	1.737	1.735	-0.005	-0.287356	94	96.4	2.4	2.55319	31.155	32.0242	0.869152	2.78977	92	98	6	6.52174	123	188.5	65.5	53.252	0.75	0.519894	-0.230106	52.9649	56.4841	3.51927	6.64453	-30.6808	118.5	128	9.5	8.01688	89	91	2	2.24719	29.5	37	7.5	25.4237	177.833	188.667	10.8333	6.09185
CG428	32	41	9	28.125	1.579	1.582	0.002	0.126581	78.1	98.8	20.7	26.5045	31.3247	39.477	8.1523	26.0251	81	112	31	38.2716	121	135	14	11.5702	0.67	0.82963	0.15963	51.2983	70.7965	19.4982	38.0094	23.8253	111	126.33	15.33	13.8108	71	96.33	25.33	35.6761	40	30	-10	-25	158.333	190.55	32.2167	20.3474
CG429	31	40	9	29.0323	1.585	1.61	0.02	1.25786	81.6	87.8	6.2	7.59804	32.4812	33.8721	1.39099	4.28244	89	91	2	2.24719	121	124	3	2.47934	0.74	0.733871	-0.006129	56.1514	56.5217	0.370323	0.659508	-0.828247	115	112.33	-2.67	-2.32174	77.5	75	-2.5	-3.22581	37.5	37.33	-0.169998	-0.453329	166.667	162.33	-4.33667	-2.602
CG430	43	52	9	20.9302	1.631	1.63	0	0	80.3	87	6.7	8.34371	30.1861	32.7449	2.55879	8.4767	84.5	97	12.5	14.7929	117.7	122.5	4.8	4.07817	0.72	0.791837	0.0718367	51.8087	59.5092	7.7005	14.8633	9.97732	99.5	117.33	17.83	17.9196	71	78	7	9.85915	28.5	39.33	10.83	38	146.833	169.33	22.4967	15.3212
CG431	42	50	8	19.0476	1.636	1.63	-0.01	-0.609756	80	88.6	8.6	10.75	29.8898	33.3471	3.45731	11.5668	83	100.5	17.5	21.0843	116	125	9	7.75862	0.72	0.804	0.084	50.7335	61.6564	10.923	21.53	11.6667	124.5	147.33	22.83	18.3374	88	95	7	7.95455	36.5	52.33	15.83	43.3699	183.167	210.663	27.4967	15.0118
CG432	43	53	10	23.2558	1.523	1.512	-0.008	-0.526317	55.4	64.4	9	16.2455	23.8842	28.1697	4.28555	17.943	64	84	20	31.25	98	113.5	15.5	15.8163	0.65	0.740088	0.0900881	42.0223	55.5556	13.5332	32.2049	13.8597	113	124.33	11.33	10.0266	72	81.67	9.67	13.4306	41	42.66	1.66	4.04879	161	178.777	17.7767	11.0414
CG433	35	44	9	25.7143	1.691	1.672	-0.018	-1.06509	60.4	81	20.6	34.106	21.1227	28.9743	7.85155	37.1711	74.9	93	18.1	24.1655	99.5	113.5	14	14.0703	0.75	0.819383	0.0693833	44.2933	55.622	11.3287	25.5765	9.2511	102	120.67	18.67	18.3039	70	83	13	18.5714	32	37.67	5.67	17.7187	148.667	176.003	27.3366	18.3879
CG434	34	44	10	29.4118	1.404	1.406	0.006	0.428574	36.3	48.8	12.5	34.4353	18.415	24.6859	6.27088	34.0531	69	73.5	4.5	6.52174	81	94.3	13.3	16.4198	0.85	0.779427	-0.0705727	49.1453	52.276	3.13066	6.37021	-8.30267	92	104.33	12.33	13.4022	61	79.67	18.67	30.6065	31	24.66	-6.34	-20.4516	132.667	157.443	24.7767	18.6759
CG435	39	47	8	20.5128	1.576	1.559	-0.021	-1.32912	100.8	100	-0.800003	-0.793654	40.5834	41.1441	0.560745	1.38171	119.9	126	6.1	5.08757	129.8	138	8.2	6.31741	0.92	0.913043	-0.0069565	76.0787	80.821	4.74235	6.23349	-0.756143	134.5	212.33	77.83	57.8662	80	118	38	47.5	54.5	94.33	39.83	73.0826	187.833	290.997	103.163	54.9228
CG436	38	45	7	18.4211	1.584	1.57	-0.01	-0.632911	75.2	99.8	24.6	32.7128	29.9714	40.4885	10.517	35.0902	74.5	98	23.5	31.5436	115.2	132	16.8	14.5833	0.65	0.742424	0.0924243	47.0328	62.4204	15.3875	32.7166	14.2191	110.5	143.67	33.17	30.0181	72.5	103	30.5	42.069	38	40.67	2.67	7.02631	158.833	212.337	53.5033	33.6852
CG437	37	44	7	18.9189	1.525	1.531	0.001	0.0653625	61	69.2	8.2	13.4426	26.2295	29.5227	3.29316	12.5552	88	96	8	9.09091	103.2	110	6.8	6.58915	0.85	0.872727	0.0227273	57.7049	62.7041	4.9992	8.66338	2.67379	105	158	53	50.4762	72.5	92.67	20.17	27.8207	32.5	65.33	32.83	101.015	153.333	219.78	66.4467	43.3348
CG438	52	59	7	13.4615	1.586	1.572	-0.018	-1.13208	75.4	79.8	4.4	5.83555	29.9754	32.2922	2.31681	7.72905	88	94	6	6.81818	119	120	1	0.840336	0.74	0.783333	0.0433334	55.4855	59.7964	4.31094	7.76948	5.85586	119.5	147	27.5	23.0126	71.5	87.33	15.83	22.1399	48	59.67	11.67	24.3125	167.167	205.22	38.0533	22.7637
CG439	32	40	8	25	1.559	1.563	0.003	0.192309	66.9	68.4	1.5	2.24215	27.5254	27.9987	0.473305	1.71952	80	91	11	13.75	105	107.5	2.5	2.38095	0.76	0.846512	0.0865116	51.315	58.2214	6.90642	13.4589	11.3831	127	148.33	21.33	16.7953	81.5	93.67	12.17	14.9325	45.5	54.66	9.16	20.1319	181.333	210.777	29.4433	16.2371
CG440	34	42	8	23.5294	1.534	1.534	0.0040001	0.261442	75.1	80.4	5.3	7.05726	31.9146	34.1669	2.2523	7.05726	80	101	21	26.25	112	123	11	9.82143	0.71	0.821138	0.111138	52.1512	65.8409	13.6897	26.25	15.6533	105.5	129	23.5	22.2749	65.5	87.67	22.17	33.8473	40	41.33	1.33	3.325	149.167	187.447	38.28	25.6626
CG441	47	54	7	14.8936	1.59	1.581	-0.0090001	-0.566042	67.5	77.2	9.7	14.3704	26.6999	30.8854	4.18553	15.6762	81	97	16	19.7531	99	118.5	19.5	19.697	0.82	0.818565	-0.0014346	50.9434	61.3536	10.4102	20.4348	-0.174947	115	134	19	16.5217	64	91	27	42.1875	51	43	-8	-15.6863	157.667	194.667	37	23.4672
CG442	43	52	9	20.9302	1.653	1.648	-0.002	-0.121211	92.1	101.8	9.70001	10.532	33.7065	37.4829	3.7764	11.2038	104	123	19	18.2692	123	123	0	0	0.85	1	0.15	62.9159	74.6359	11.72	18.6281	17.6471	133	143.67	10.67	8.02256	84	96	12	14.2857	49	47.67	-1.33	-2.71429	189	207.67	18.67	9.8783
CG443	33	41	8	24.2424	1.564	1.572	0.0120001	0.769236	93.3	108.6	15.3	16.3987	38.1424	43.9465	5.80413	15.217	97	112	15	15.4639	124	131	7	5.64516	0.78	0.854962	0.0749618	62.0205	71.2468	9.22636	14.8763	9.61049	94	133.33	39.33	41.8404	71	86.67	15.67	22.0704	23	46.66	23.66	102.87	141.333	191.11	49.7767	35.2193
CG444	40	47	7	17.5	1.504	1.5	0	0	54.1	57.6	3.5	6.4695	23.9167	25.6	1.68328	7.03808	84	90.5	6.5	7.7381	101	103	2	1.9802	0.83	0.878641	0.0486408	55.8511	60.3333	4.48226	8.02539	5.86034	98	108.33	10.33	10.5408	61.5	65	3.5	5.69106	36.5	43.33	6.83	18.7123	139	151.663	12.6633	9.11031
CG445	33	41	8	24.2424	1.66	1.663	0.003	0.180724	68	69.4	1.4	2.05883	24.677	25.0943	0.417271	1.69093	76.6	79	2.4	3.13316	101.4	102.5	1.1	1.08481	0.76	0.770732	0.0107317	46.1446	47.5045	1.35993	2.94711	1.41206	121.5	122.33	0.830002	0.683129	74	82.33	8.33	11.2568	47.5	40	-7.5	-15.7895	170.833	177.217	6.38335	3.73659
CG446	31	41	10	32.2581	1.613	1.609	-0.001	-0.0621147	70.8	87.4	16.6	23.4463	27.2123	33.7598	6.54751	24.0609	73	88	15	20.548	115	127.5	12.5	10.8696	0.63	0.690196	0.0601961	45.2573	54.6924	9.43507	20.8476	9.55494	112	135	23	20.5357	74	100.33	26.33	35.5811	38	34.67	-3.33	-8.76316	161.333	201.887	40.5533	25.1364
CG447	37	44	7	18.9189	1.618	1.603	-0.017	-1.04938	83.4	86.6	3.2	3.83693	31.8573	33.7016	1.84432	5.78931	98	104	6	6.12245	113	121	8	7.07965	0.87	0.859504	-0.0104959	60.5686	64.8783	4.30975	7.11548	-1.20643	107.5	133.67	26.17	24.3442	75.5	93	17.5	23.1788	32	40.67	8.67	27.0937	157.833	195.67	37.8367	23.9725
CG448	36	44	8	22.2222	1.526	1.526	-0.0039999	-0.261435	66.3	70	3.7	5.58069	28.4711	30.06	1.58888	5.58069	84	94	10	11.9048	109	116	7	6.42202	0.77	0.810345	0.0403448	55.0459	61.599	6.55308	11.9048	5.23959	105.5	122.33	16.83	15.9526	66	72.67	6.67	10.1061	39.5	49.66	10.16	25.7215	149.5	170.777	21.2767	14.2319
CG449	45	52	7	15.5556	1.647	1.647	-0.003	-0.181819	78	85.8	7.8	10	28.7546	31.6301	2.87546	10	86	90	4	4.65116	120	128	8	6.66667	0.72	0.703125	-0.016875	52.2161	54.6448	2.42866	4.65116	-2.34375	109	131.33	22.33	20.4862	74.5	87.67	13.17	17.6778	34.5	43.66	9.16	26.5507	158.667	189.777	31.11	19.6071
CG450	44	52	8	18.1818	1.556	1.52	-0.04	-2.5641	70.4	78.6	8.2	11.6477	29.0773	34.0201	4.94282	16.9989	84	99	15	17.8571	107.5	116	8.5	7.90698	0.78	0.853448	0.0734483	53.9846	65.1316	11.147	20.6485	9.41645	110.5	126	15.5	14.0272	82.5	83.33	0.830002	1.00606	28	42.67	14.67	52.3929	165.5	181.553	16.0533	9.6999
CG451	36	45	9	25	1.494	1.486	-0.0040001	-0.268461	64.4	80.8	16.4	25.4658	28.8526	36.591	7.73837	26.8204	80	103	23	28.75	104	121	17	16.3462	0.77	0.85124	0.0812397	53.5475	69.3136	15.7661	29.4431	10.5506	114.5	145	30.5	26.6376	82.5	98.67	16.17	19.6	32	46.33	14.33	44.7813	169.5	210.78	41.28	24.354
CG452	50	58	8	16	1.633	1.62	-0.01	-0.613496	67	68.8	1.8	2.68657	25.1248	26.2155	1.09073	4.34125	82	89	7	8.53659	101	104.5	3.5	3.46535	0.81	0.851675	0.0416746	50.2143	54.9383	4.72394	9.40756	5.14501	114	122.67	8.67	7.60526	76	81.33	5.33	7.01316	38	41.34	3.34	8.78946	164.667	176.89	12.2233	7.42307
CG453	42	51	9	21.4286	1.529	1.522	-0.008	-0.522877	85.4	83.2	-2.2	-2.57612	36.5294	35.9165	-0.61293	-1.67791	94	104	10	10.6383	126	123	-3	-2.38095	0.75	0.845528	0.0955285	61.4781	68.3311	6.85306	11.1471	12.7371	111.5	187.67	76.17	68.3139	72	94	22	30.5556	39.5	93.67	54.17	137.139	159.5	250.337	90.8367	56.9509
CG454	40	47	7	17.5	1.56	1.567	0.0070001	0.448724	83.3	74.6	-8.70001	-10.4442	34.2291	30.3809	-3.84822	-11.2425	96.5	97	0.5	0.518135	110.5	110	-0.5	-0.452489	0.87	0.881818	0.0118182	61.859	61.9017	0.0427437	0.0690986	1.35841	85.5	102.33	16.83	19.6842	61	68.33	7.33	12.0164	24.5	34	9.5	38.7755	126.167	147.883	21.7167	17.2127
CG455	41	49	8	19.5122	1.505	1.502	-0.008	-0.529802	76.1	73.4	-2.7	-3.54796	33.5979	32.5354	-1.06246	-3.16228	103	105	2	1.94175	117	116	-1	-0.854701	0.88	0.905172	0.0251724	68.4385	69.9068	1.46825	2.14536	2.8605	138	164.67	26.67	19.3261	88.5	102.67	14.17	16.0113	49.5	62	12.5	25.2525	197	233.117	36.1167	18.3333
CG456	47	56	9	19.1489	1.652	1.634	-0.016	-0.969699	80.8	85.6	4.8	5.94059	29.6068	32.0605	2.45366	8.28751	81.6	95	13.4	16.4216	118.1	118.5	0.400002	0.338697	0.69	0.801688	0.111688	49.3947	58.1395	8.74487	17.7041	16.1866	94.5	110	15.5	16.4021	63	82.67	19.67	31.2222	31.5	27.33	-4.17	-13.2381	136.5	165.113	28.6133	20.9621
CG457	36	46	10	27.7778	1.499	1.491	-0.0089999	-0.599996	75.4	72.4	-3	-3.97878	33.5558	32.5674	-0.988426	-2.94562	90	100	10	11.1111	122	116	-6	-4.91803	0.74	0.862069	0.122069	60.04	67.0691	7.02905	11.7073	16.4958	114	125	11	9.64912	88	90.67	2.67	3.03409	26	34.33	8.33	32.0385	172.667	185.447	12.78	7.40154
CG458	49	57	8	16.3265	1.612	1.6	-0.01	-0.621117	81.1	88	6.9	8.50802	31.2098	34.375	3.16521	10.1417	86	105	19	22.093	113	121.5	8.5	7.52212	0.76	0.864198	0.104198	53.3499	65.625	12.2751	23.0087	13.7102	123.5	144	20.5	16.5992	72	76.67	4.67	6.48611	51.5	67.33	15.83	30.7379	171.5	195.113	23.6133	13.7687
CG459	39	47	8	20.5128	1.616	1.593	-0.027	-1.66666	74.6	78	3.4	4.55764	28.5664	30.7371	2.17067	7.59868	75.5	86	10.5	13.9073	111.9	117.5	5.6	5.00447	0.67	0.731915	0.0619149	46.7203	53.9862	7.26589	15.5519	9.24102	124.5	163.67	39.17	31.4618	82.5	96	13.5	16.3636	42	67.67	25.67	61.119	179.5	227.67	48.17	26.8357
CG460	41	50	9	21.9512	1.682	1.67	-0.01	-0.595238	76	76	0	0	26.8634	27.2509	0.387451	1.4423	78.1	89	10.9	13.9565	109.2	119	9.8	8.97436	0.72	0.747899	0.0278991	46.4328	53.2934	6.8606	14.7753	3.87488	95.5	105.33	9.83	10.2932	60.5	69.33	8.83	14.595	35	36	1	2.85714	135.833	151.55	15.7167	11.5706
CG461	52	60	8	15.3846	1.679	1.673	-0.007	-0.416665	71.2	73.4	2.2	3.08989	25.2568	26.2243	0.967503	3.83066	78	86	8	10.2564	112	112	0	0	0.7	0.767857	0.0678571	46.4562	51.4047	4.94844	10.6518	9.69388	93.5	115.33	21.83	23.3476	71.5	74	2.5	3.4965	22	41.33	19.33	87.8637	141.167	164.663	23.4967	16.6446
CG462	45	52	7	15.5556	1.647	1.63	-0.02	-1.21212	80.8	86.6	5.8	7.17821	29.7868	32.5944	2.80755	9.42549	91	94	3	3.2967	116.5	116	-0.5	-0.429185	0.78	0.810345	0.0303448	55.252	57.6687	2.41674	4.37403	3.89037	106.5	168.67	62.17	58.3756	66.5	111.67	45.17	67.9248	40	57	17	42.5	150.833	243.117	92.2833	61.1823
CG463	35	42	7	20	1.637	1.63	-0.01	-0.609756	69.5	93.4	23.9	34.3885	25.9351	35.1538	9.21868	35.5452	77	98	21	27.2727	108	126	18	16.6667	0.71	0.777778	0.0677778	47.0373	60.1227	13.0854	27.8193	9.54617	98	108.33	10.33	10.5408	59.5	75.33	15.83	26.605	38.5	33	-5.5	-14.2857	137.667	158.55	20.8833	15.1695
CG464	51	59	8	15.6863	1.667	1.669	-0.0009999	-0.0598759	90.6	88.5	-2.1	-2.31788	32.6029	31.771	-0.831978	-2.55185	98	108	10	10.2041	122	118	-4	-3.27869	0.8	0.915254	0.115254	58.7882	64.7094	5.92117	10.072	14.4068	114	127.33	13.33	11.693	70.5	73.67	3.17	4.49645	43.5	53.66	10.16	23.3563	161	176.443	15.4433	9.59213
CG465	42	49	7	16.6667	1.469	1.453	-0.0170001	-1.15647	75	74	-1	-1.33333	34.755	35.051	0.295978	0.851614	86	93	7	8.13954	113	114	1	0.884956	0.76	0.815789	0.0557895	58.5432	64.0055	5.46228	9.33034	7.34072	107	111.33	4.33	4.04673	78.5	80.33	1.83	2.33121	28.5	31	2.5	8.77193	159.333	164.883	5.55	3.48327
CG466	40	49	9	22.5	1.572	1.558	-0.0120001	-0.764336	84	87	3	3.57143	33.9918	35.8413	1.84955	5.44116	87	104	17	19.5402	115	116	1	0.869565	0.76	0.896552	0.136552	55.3435	66.7523	11.4087	20.6144	17.9673	105	119	14	13.3333	76	74	-2	-2.63158	29	45	16	55.1724	155.667	168.333	12.6667	8.13704
CG467	29	40	11	37.931	1.577	1.574	-0.006	-0.37975	51.2	60.2	9	17.5781	20.5876	24.2989	3.71128	18.0267	59	73	14	23.7288	90	103	13	14.4444	0.66	0.708738	0.0487378	37.4128	46.3787	8.96585	23.9646	7.38452	116	94.33	-21.67	-18.681	70.5	68.33	-2.17	-3.07801	45.5	26	-19.5	-42.8571	163	139.883	-23.1167	-14.182
CG468	40	47	7	17.5	1.623	1.611	-0.0090001	-0.555559	104	101.8	-2.2	-2.11538	39.4817	39.2244	-0.257301	-0.651697	113.5	110	-3.5	-3.0837	118.5	129	10.5	8.86076	0.96	0.852713	-0.107287	69.9322	68.2806	-1.65165	-2.36179	-11.1757	121.5	113	-8.5	-6.99589	74	78.33	4.33	5.85135	47.5	34.67	-12.83	-27.0105	170.833	165.22	-5.61333	-3.28585
CG469	48	55	7	14.5833	1.749	1.735	-0.015	-0.857142	81.4	82.6	1.2	1.4742	26.61	27.4398	0.829811	3.11842	86	83	-3	-3.48837	120	116	-4	-3.33333	0.72	0.715517	-0.0044828	49.171	47.8386	-1.33234	-2.70961	-0.622612	115.5	138.33	22.83	19.7662	82	91	9	10.9756	33.5	47.33	13.83	41.2836	170.167	198.997	28.83	16.9422
CG470	50	58	8	16	1.564	1.561	0.001	0.0641056	93.2	94.2	1	1.07296	38.1015	38.6585	0.55698	1.46183	104	110	6	5.76923	124	130	6	4.83871	0.84	0.846154	0.0061539	66.4962	70.4677	3.97149	5.97251	0.732605	128.5	130.33	1.83	1.42413	83	88.33	5.33	6.42169	45.5	42	-3.5	-7.69231	183.833	189.217	5.38335	2.92839
CG471	31	41	10	32.2581	1.737	1.736	-0.0040001	-0.229889	64.9	63	-1.9	-2.92758	21.5102	20.9046	-0.605665	-2.81571	68.5	68	-0.5	-0.729927	100.2	100	-0.199997	-0.199598	0.68	0.68	0	39.4358	39.1705	-0.265301	-0.672741	0	107	114	7	6.54206	64	78.67	14.67	22.9219	43	35.33	-7.67	-17.8372	149.667	166.447	16.78	11.2116
CG472	41	49	8	19.5122	1.531	1.53	0	0	75	84.2	9.2	12.2667	31.9971	35.9691	3.97195	12.4135	82	94.5	12.5	15.2439	109	117.5	8.5	7.79817	0.75	0.804255	0.0542553	53.5598	61.7647	8.20494	15.3192	7.23404	118	131.33	13.33	11.2966	73	83	10	13.6986	45	48.33	3.33	7.4	166.667	186.663	19.9967	11.998
CG473	46	53	7	15.2174	1.534	1.526	-0.0039999	-0.261435	67.2	68.6	1.4	2.08334	28.5574	29.4588	0.901407	3.15648	86	95	9	10.4651	100	101	1	1	0.86	0.940594	0.0805941	56.0626	62.2543	6.19168	11.0442	9.3714	139	135.67	-3.33	-2.39568	85	88	3	3.52941	54	47.67	-6.33	-11.7222	195.667	194.337	-1.33	-0.679728
[truncated: 40 more columns]
